# Supplementary material for: Complete chloroplast genomes of Sorbus sensu stricto (Rosaceae): comparative analyses and phylogenetic relationships
Source: BMC Plant Biol. 2022 Oct 22;22:495. doi: 10.1186/s12870-022-03858-5 (PMC9587547; doi:10.1186/s12870-022-03858-5)
Supplement: Supplementary file 1 — Additional file 1: TableS1. General information of 16 newly sequenced Sorbus s.s. chloroplast genomes [file 12870_2022_3858_MOESM1_ESM.xls]

## Sheet: Table S1
Table S1 General information of 16 newly sequenced Sorbus s.s. chloroplast genomes
Taxa	Total		LSC		SSC		IR		Coding regions size (%)	CDS regions size (%)	RNA regions size (%)	Noncoding regions size (%)	Number of unique genes	Number of unique CDS	Number of total CDS	Number of total tRNA	Number of total rRNA	Number of total genes
	length (bp)	GC (%)	Length (bp)	GC (%)	Length (bp)	GC (%)	Length (bp)	GC (%)
S. aestivalis Koehne	159903	36.6	87894	34.3	19253	30.3	26378	42.7	56.5	49.1	7.4	43.5	113	79	87	37	8	132
S. albopilosa T.T.Yu & L.T.Lu	159904	36.6	87892	34.3	19256	30.3	26378	42.7	56.5	49.1	7.4	43.5	113	79	87	37	8	132
S. amabilis Cheng ex T.T.Yu	159999	36.6	87863	34.3	19326	30.3	26405	42.6	56.5	49.1	7.4	43.5	113	79	87	37	8	132
S. cibagouensis H.Peng & Z.J.Yin	159800	36.6	87820	34.3	19224	30.3	26378	42.7	56.5	49.1	7.4	43.5	113	79	87	37	8	132
S. filipes Hand.-Mazz.	160074	36.5	88012	34.2	19306	30.2	26378	42.7	56.6	49.2	7.4	43.4	113	79	87	37	8	132
S. foliolosa Spach	160006	36.6	87991	34.3	19249	30.3	26383	42.7	56.5	49.1	7.4	43.5	113	79	87	37	8	132
S. helenae Koehne	159910	36.6	87920	34.3	19234	30.4	26378	42.7	56.5	49.1	7.4	43.5	113	79	87	37	8	132
S. hypoglauca (Cardot) Hand.-Mazz.	160178	36.5	88125	34.2	19297	30.3	26378	42.7	56.5	49.1	7.4	43.5	113	79	87	37	8	132
S. pteridophylla Hand.-Mazz.	159991	36.5	87959	34.3	19276	30.3	26378	42.7	56.5	49.1	7.4	43.5	113	79	87	37	8	132
S. rehderiana Koehne	160034	36.6	87971	34.3	19257	30.3	26403	42.6	56.5	49.1	7.4	43.5	113	79	87	37	8	132
S. rutilans McAll.	159998	36.5	87960	34.3	19282	30.3	26378	42.7	56.5	49.1	7.4	43.5	113	79	87	37	8	132
S. sargentiana Koehne	159657	36.6	87612	34.3	19289	30.3	26378	42.7	56.6	49.2	7.4	43.4	113	79	87	37	8	132
S. tianschanica Rupr.	160024	36.5	87889	34.3	19359	30.2	26388	42.6	56.5	49.1	7.4	43.5	113	79	87	37	8	132
S. ursina S.Schauer	159980	36.6	87965	34.3	19249	30.3	26383	42.7	56.5	49.1	7.4	43.5	113	79	87	37	8	132
S. wilsoniana C.K.Schneid.	159646	36.6	87629	34.3	19259	30.4	26379	42.6	56.6	49.2	7.4	43.4	113	79	87	37	8	132
Sorbus sp.	159852	36.6	87877	34.3	19219	30.4	26378	42.7	56.6	49.2	7.4	43.4	113	79	87	37	8	132
