# Supplementary material for: Complete chloroplast genomes of Sorbus sensu stricto (Rosaceae): comparative analyses and phylogenetic relationships
Source: BMC Plant Biol. 2022 Oct 22;22:495. doi: 10.1186/s12870-022-03858-5 (PMC9587547; doi:10.1186/s12870-022-03858-5)
Supplement: Supplementary file 2 — Additional file 2: TableS2. Genes annotated in 16 newly sequenced Sorbus s.s. chloroplast genomes [file 12870_2022_3858_MOESM2_ESM.xls]

## Sheet: Table S2
Table S2 Genes annotated in 16 newly sequenced Sorbus s.s. chloroplast genomes
Category for genes	Genes
Ribosomal RNA genes	rrn4.5a, rrn5a, rrn16a, rrn23a
Transfer RNA genes	trnA-UGC*a, trnC-GCA, trnD-GUC, trnE-UUC, trnF-GAA, trnfM-CAU, trnG-GCC, trnG-UCC*, trnH-GUG, trnI-CAUa, trnI-GAU*a, trnK-UUU*, trnL-CAAa, trnL-UAA*, trnL-UAG, trnM-CAU, trnN-GUUa, trnP-UGG, trnQ-UUG, trnR-ACGa, trnR-UCU, trnS-GCU, trnS-GGA, trnS-UGA, trnT-GGU, trnT-UGU, trnV-GACa, trnV-UAC*, trnW-CCA, trnY-GUA
Large ribosmal subunits	rpl2*a, rpl14, rpl16*, rpl20, rpl22, rpl23a, rpl32, rpl33, rpl36
Small ribosmal subunits	rps2, rps3, rps4, rps7a, rps8, rps11, rps12*a, rps14, rps15, rps16*, rps18, rps19a/rps19Ψa
RNA polymerase subunits	rpoA, rpoB, rpoC1*, rpoC2
Photosystem I	psaA, psaB, psbC, psaI, psaJ
Photosystem II	psbA, psbB, psbC, psbD, psbE, psbF, psbH, psbI, psbJ, psbK, psbL, psbM, psbN, psbT, psbZ
NaD(P)H dehydrogenase complex	ndhA*, ndhB*a, ndhC, ndhD, ndhE, ndhF, ndhG, ndhH, ndhI, ndhJ, ndhK
ATP synthase	atpA, atpB, atpE, atpF*, atpH, atpI
Cytochrome b/f complex	petA, petB*, petD*, petG, petL, petN
Protease	clpP**
Maturase	matK
Translational initiation factor	infA
Envelope membrane protein	cemA
Cytochrome c biogensis protein	ccsA
Large subunit of rubisco	rbcL
Subunit of acetyl-CoA-carboxylase	accD
Function uncertain	ycf1a/ycf1Ψa, ycf2a, ycf3**, ycf4
Note: * Genes containing one intron, ** genes containing two introns, Ψ Pseudogene, a Genes in IR regions.
