# Supplementary material for: Complete chloroplast genomes of Sorbus sensu stricto (Rosaceae): comparative analyses and phylogenetic relationships
Source: BMC Plant Biol. 2022 Oct 22;22:495. doi: 10.1186/s12870-022-03858-5 (PMC9587547; doi:10.1186/s12870-022-03858-5)
Supplement: Supplementary file 3 — Additional file 3: Table S3. Codon usage and relative synonymous codon usage (RSCU) values of protain-coding genes of the 16 Sorbus s.s. chloroplast genomes [file 12870_2022_3858_MOESM3_ESM.xls]

## Sheet: Table S3
Table S3 Codon usage and relative synonymous codon usage (RSCU) values of protain-coding genes of the 16 Sorbus s.s. chloroplast genomes
	Codon	S. aestivalis		S. albopilosa		S. amabilis		S. cibagouensis		S. filipes		S. foliolosa		S. helenae		S. hypoglauca		S. pteridophylla		S. rehderiana		S. rutilans		S. sargentiana		S. tianschanica		S. ursina		S. wilsoniana		Sorbus sp.
		Count	RSCU	Count	RSCU	Count	RSCU	Count	RSCU	Count	RSCU	Count	RSCU	Count	RSCU	Count	RSCU	Count	RSCU	Count	RSCU	Count	RSCU	Count	RSCU	Count	RSCU	Count	RSCU	Count	RSCU	Count	RSCU
Phe	UUU	962	1.3	961	1.3	965	1.3	966	1.3	962	1.3	965	1.3	961	1.3	961	1.3	961	1.3	963	1.3	962	1.3	964	1.3	965	1.3	965	1.3	964	1.3	961	1.3
	UUC	516	0.7	514	0.7	515	0.7	517	0.7	515	0.7	514	0.7	515	0.7	515	0.7	516	0.7	515	0.7	515	0.7	514	0.7	514	0.7	514	0.7	514	0.7	515	0.7
Leu	UUA	889	1.94	892	1.94	891	1.94	891	1.94	891	1.94	891	1.94	891	1.94	891	1.94	890	1.94	891	1.94	890	1.94	891	1.94	890	1.94	891	1.94	892	1.94	891	1.94
	UUG	564	1.23	564	1.23	565	1.23	564	1.23	565	1.23	564	1.23	564	1.23	565	1.23	565	1.23	565	1.23	565	1.23	565	1.23	564	1.23	564	1.23	565	1.23	565	1.23
	CUU	583	1.27	583	1.27	583	1.27	581	1.27	581	1.27	584	1.27	583	1.27	582	1.27	584	1.27	584	1.27	583	1.27	583	1.27	581	1.27	584	1.27	583	1.27	583	1.27
	CUC	182	0.4	182	0.4	180	0.39	181	0.39	182	0.4	181	0.39	182	0.4	182	0.4	182	0.4	181	0.39	182	0.4	180	0.39	182	0.4	181	0.39	180	0.39	183	0.4
	CUA	360	0.78	360	0.78	361	0.79	360	0.78	360	0.78	361	0.79	360	0.78	360	0.78	360	0.78	361	0.79	360	0.78	362	0.79	362	0.79	361	0.79	362	0.79	361	0.79
	CUG	175	0.38	175	0.38	175	0.38	176	0.38	176	0.38	175	0.38	175	0.38	176	0.38	175	0.38	175	0.38	175	0.38	175	0.38	174	0.38	175	0.38	175	0.38	174	0.38
Ile	AUU	1110	1.47	1110	1.47	1108	1.47	1110	1.47	1109	1.47	1108	1.47	1109	1.47	1109	1.47	1109	1.47	1108	1.47	1110	1.47	1108	1.47	1111	1.47	1108	1.47	1108	1.47	1110	1.47
	AUC	436	0.58	436	0.58	436	0.58	437	0.58	436	0.58	436	0.58	436	0.58	435	0.58	436	0.58	436	0.58	435	0.58	436	0.58	436	0.58	436	0.58	436	0.58	437	0.58
	AUA	713	0.95	714	0.95	714	0.95	713	0.95	713	0.95	715	0.95	713	0.95	714	0.95	713	0.95	715	0.95	714	0.95	712	0.95	713	0.95	715	0.95	711	0.95	712	0.95
Met	AUG	617	1	617	1	616	1	616	1	618	1	616	1	618	1	618	1	618	1	616	1	616	1	617	1	617	1	616	1	617	1	617	1
Val	GUU	517	1.45	517	1.45	516	1.45	515	1.45	516	1.45	515	1.45	517	1.45	516	1.45	516	1.45	515	1.45	517	1.45	516	1.45	517	1.45	515	1.45	516	1.45	516	1.45
	GUC	160	0.45	160	0.45	160	0.45	160	0.45	160	0.45	160	0.45	160	0.45	160	0.45	160	0.45	160	0.45	159	0.45	160	0.45	159	0.45	160	0.45	160	0.45	160	0.45
	GUA	548	1.54	548	1.54	549	1.54	548	1.54	547	1.54	548	1.54	548	1.54	547	1.54	548	1.54	548	1.54	548	1.54	549	1.54	548	1.54	548	1.54	549	1.54	547	1.54
	GUG	199	0.56	199	0.56	201	0.56	200	0.56	200	0.56	200	0.56	199	0.56	200	0.56	199	0.56	200	0.56	199	0.56	201	0.56	199	0.56	200	0.56	201	0.56	199	0.56
Ser	UCU	566	1.69	566	1.69	565	1.69	565	1.69	566	1.69	565	1.69	566	1.69	565	1.69	566	1.69	565	1.69	566	1.69	567	1.69	568	1.7	565	1.69	566	1.69	565	1.69
	UCC	325	0.97	325	0.97	325	0.97	324	0.97	325	0.97	325	0.97	325	0.97	326	0.97	324	0.97	325	0.97	325	0.97	325	0.97	324	0.97	325	0.97	326	0.97	326	0.97
	UCA	400	1.19	400	1.19	401	1.2	400	1.19	400	1.19	401	1.2	400	1.19	400	1.19	400	1.19	400	1.19	400	1.19	401	1.2	401	1.2	401	1.2	400	1.19	399	1.19
	UCG	187	0.56	187	0.56	187	0.56	188	0.56	187	0.56	187	0.56	187	0.56	187	0.56	187	0.56	188	0.56	187	0.56	187	0.56	185	0.55	187	0.56	187	0.56	187	0.56
	AGU	405	1.21	405	1.21	405	1.21	405	1.21	405	1.21	405	1.21	405	1.21	405	1.21	405	1.21	405	1.21	405	1.21	406	1.21	405	1.21	405	1.21	406	1.21	405	1.21
	AGC	127	0.38	127	0.38	127	0.38	127	0.38	127	0.38	127	0.38	127	0.38	127	0.38	127	0.38	127	0.38	127	0.38	127	0.38	127	0.38	127	0.38	127	0.38	127	0.38
Pro	CCU	413	1.55	413	1.55	410	1.54	413	1.55	413	1.55	411	1.54	413	1.55	413	1.55	413	1.55	411	1.54	413	1.55	411	1.55	412	1.55	411	1.54	411	1.55	412	1.55
	CCC	195	0.73	195	0.73	195	0.73	195	0.73	195	0.73	196	0.74	195	0.73	195	0.73	195	0.73	196	0.74	195	0.73	195	0.73	195	0.73	196	0.74	195	0.73	195	0.73
	CCA	309	1.16	309	1.16	310	1.17	309	1.16	309	1.16	308	1.16	309	1.16	309	1.16	309	1.16	308	1.16	309	1.16	309	1.16	310	1.16	308	1.16	309	1.16	309	1.16
	CCG	148	0.56	148	0.56	149	0.56	148	0.56	148	0.56	150	0.56	148	0.56	148	0.56	148	0.56	150	0.56	148	0.56	149	0.56	148	0.56	150	0.56	149	0.56	148	0.56
Thr	ACU	541	1.61	541	1.62	543	1.62	543	1.62	541	1.61	542	1.62	541	1.61	541	1.61	541	1.61	542	1.62	541	1.61	544	1.62	542	1.62	542	1.62	543	1.62	541	1.61
	ACC	244	0.73	244	0.73	243	0.73	242	0.72	243	0.73	242	0.72	244	0.73	243	0.73	243	0.73	242	0.72	243	0.73	242	0.72	242	0.72	242	0.72	241	0.72	244	0.73
	ACA	409	1.22	408	1.22	408	1.22	411	1.23	410	1.22	411	1.23	409	1.22	410	1.22	410	1.22	410	1.22	410	1.22	409	1.22	411	1.23	411	1.23	410	1.22	410	1.22
	ACG	146	0.44	146	0.44	146	0.44	146	0.44	146	0.44	146	0.44	146	0.44	146	0.44	146	0.44	146	0.44	146	0.44	146	0.44	145	0.43	146	0.44	147	0.44	146	0.44
Ala	GCU	641	1.84	641	1.84	642	1.84	641	1.84	641	1.84	641	1.84	641	1.84	641	1.84	641	1.84	641	1.84	641	1.84	641	1.84	641	1.84	641	1.84	642	1.84	642	1.84
	GCC	218	0.63	218	0.63	218	0.62	218	0.63	218	0.63	218	0.63	218	0.63	218	0.63	218	0.63	218	0.63	218	0.63	217	0.62	218	0.63	218	0.63	217	0.62	218	0.63
	GCA	388	1.11	387	1.11	388	1.11	387	1.11	388	1.11	388	1.11	388	1.11	388	1.11	388	1.11	388	1.11	388	1.11	387	1.11	389	1.12	388	1.11	387	1.11	388	1.11
	GCG	147	0.42	148	0.42	148	0.42	147	0.42	147	0.42	147	0.42	147	0.42	147	0.42	147	0.42	147	0.42	147	0.42	148	0.42	146	0.42	147	0.42	148	0.42	147	0.42
Tyr	UAU	785	1.6	785	1.6	784	1.61	784	1.6	785	1.6	785	1.61	785	1.6	785	1.6	786	1.6	786	1.61	785	1.6	786	1.61	785	1.61	785	1.61	786	1.61	785	1.6
	UAC	194	0.4	194	0.4	192	0.39	193	0.4	194	0.4	193	0.39	194	0.4	194	0.4	194	0.4	193	0.39	194	0.4	191	0.39	193	0.39	193	0.39	191	0.39	194	0.4
His	CAU	487	1.55	487	1.55	488	1.55	489	1.55	487	1.55	487	1.55	487	1.55	487	1.55	487	1.55	486	1.55	487	1.55	487	1.55	488	1.55	487	1.55	487	1.55	487	1.55
	CAC	141	0.45	141	0.45	141	0.45	141	0.45	141	0.45	141	0.45	141	0.45	141	0.45	141	0.45	141	0.45	141	0.45	140	0.45	140	0.45	141	0.45	140	0.45	141	0.45
Gln	CAA	723	1.54	722	1.54	721	1.54	724	1.55	721	1.54	721	1.54	722	1.54	721	1.54	723	1.54	721	1.54	723	1.54	721	1.54	723	1.54	721	1.54	721	1.54	723	1.54
	CAG	213	0.46	213	0.46	213	0.46	212	0.45	213	0.46	214	0.46	213	0.46	213	0.46	213	0.46	214	0.46	213	0.46	213	0.46	213	0.46	214	0.46	213	0.46	213	0.46
Asn	AAU	969	1.53	969	1.53	971	1.53	967	1.53	970	1.53	968	1.53	969	1.53	969	1.53	968	1.53	968	1.53	969	1.53	970	1.53	968	1.53	968	1.53	970	1.53	968	1.53
	AAC	297	0.47	297	0.47	297	0.47	298	0.47	296	0.47	298	0.47	297	0.47	297	0.47	298	0.47	298	0.47	297	0.47	298	0.47	298	0.47	298	0.47	298	0.47	297	0.47
Lys	AAA	1045	1.5	1046	1.5	1046	1.5	1044	1.5	1046	1.5	1043	1.49	1046	1.5	1046	1.5	1044	1.5	1044	1.49	1045	1.5	1046	1.5	1044	1.49	1043	1.49	1046	1.5	1045	1.5
	AAG	352	0.5	352	0.5	352	0.5	351	0.5	352	0.5	353	0.51	352	0.5	352	0.5	352	0.5	353	0.51	352	0.5	352	0.5	353	0.51	353	0.51	352	0.5	352	0.5
Asp	GAU	880	1.62	880	1.62	880	1.62	880	1.62	880	1.62	880	1.62	880	1.62	880	1.62	879	1.62	880	1.62	880	1.62	880	1.62	878	1.62	880	1.62	881	1.62	880	1.62
	GAC	209	0.38	209	0.38	208	0.38	208	0.38	208	0.38	208	0.38	209	0.38	208	0.38	208	0.38	208	0.38	207	0.38	208	0.38	208	0.38	208	0.38	208	0.38	208	0.38
Glu	GAA	1006	1.47	1006	1.47	1009	1.48	1007	1.47	1007	1.47	1007	1.47	1006	1.47	1007	1.47	1007	1.47	1007	1.47	1006	1.47	1011	1.48	1008	1.47	1007	1.47	1011	1.48	1007	1.47
	GAG	360	0.53	360	0.53	358	0.52	360	0.53	360	0.53	360	0.53	360	0.53	360	0.53	360	0.53	360	0.53	362	0.53	359	0.52	360	0.53	360	0.53	357	0.52	360	0.53
Cys	UGU	223	1.5	223	1.5	224	1.5	223	1.5	223	1.5	223	1.5	223	1.5	223	1.5	223	1.5	223	1.5	223	1.5	222	1.49	223	1.5	223	1.5	223	1.5	223	1.5
	UGC	74	0.5	74	0.5	75	0.5	75	0.5	74	0.5	75	0.5	74	0.5	74	0.5	74	0.5	75	0.5	74	0.5	75	0.51	75	0.5	75	0.5	75	0.5	74	0.5
Trp	UGG	452	1	452	1	451	1	452	1	452	1	452	1	452	1	452	1	452	1	452	1	452	1	452	1	453	1	452	1	452	1	452	1
Arg	CGU	339	1.28	339	1.28	340	1.29	339	1.28	339	1.28	339	1.28	339	1.28	339	1.28	339	1.28	339	1.28	339	1.28	339	1.28	339	1.28	339	1.28	340	1.29	339	1.28
	CGC	112	0.42	112	0.42	111	0.42	111	0.42	111	0.42	111	0.42	112	0.42	110	0.42	111	0.42	111	0.42	111	0.42	111	0.42	112	0.42	111	0.42	111	0.42	111	0.42
	CGA	362	1.37	362	1.37	363	1.37	363	1.38	363	1.37	363	1.37	362	1.37	363	1.37	363	1.37	363	1.37	363	1.37	363	1.37	362	1.37	363	1.37	363	1.37	363	1.37
	CGG	120	0.45	120	0.45	118	0.45	120	0.45	119	0.45	119	0.45	120	0.45	120	0.45	120	0.45	119	0.45	120	0.45	119	0.45	119	0.45	119	0.45	118	0.45	120	0.45
	AGA	480	1.82	480	1.82	481	1.82	481	1.82	481	1.82	481	1.82	480	1.82	481	1.82	481	1.82	481	1.82	481	1.82	482	1.82	481	1.82	481	1.82	482	1.82	482	1.82
	AGG	171	0.65	171	0.65	172	0.65	170	0.64	172	0.65	172	0.65	171	0.65	172	0.65	171	0.65	172	0.65	171	0.65	172	0.65	172	0.65	172	0.65	172	0.65	170	0.64
Gly	GGU	583	1.32	583	1.32	584	1.32	583	1.32	583	1.32	582	1.31	583	1.32	583	1.32	583	1.32	582	1.31	583	1.32	583	1.32	585	1.32	582	1.31	583	1.32	583	1.32
	GGC	182	0.41	182	0.41	181	0.41	182	0.41	182	0.41	182	0.41	182	0.41	182	0.41	182	0.41	182	0.41	182	0.41	181	0.41	180	0.41	182	0.41	181	0.41	182	0.41
	GGA	714	1.61	714	1.61	714	1.61	714	1.61	713	1.61	714	1.61	714	1.61	713	1.61	714	1.61	714	1.61	715	1.61	714	1.61	714	1.61	714	1.61	714	1.61	714	1.61
	GGG	292	0.66	292	0.66	292	0.66	292	0.66	293	0.66	293	0.66	292	0.66	293	0.66	292	0.66	293	0.66	291	0.66	292	0.66	292	0.66	293	0.66	292	0.66	292	0.66
Stop	UAA	50	1.76	50	1.76	49	1.73	50	1.76	50	1.76	50	1.76	50	1.76	50	1.76	50	1.76	50	1.76	50	1.76	49	1.73	50	1.76	50	1.76	49	1.73	50	1.76
	UAG	21	0.74	21	0.74	21	0.74	21	0.74	21	0.74	21	0.74	21	0.74	21	0.74	21	0.74	21	0.74	21	0.74	21	0.74	21	0.74	21	0.74	21	0.74	21	0.74
	UGA	14	0.49	14	0.49	15	0.53	14	0.49	14	0.49	14	0.49	14	0.49	14	0.49	14	0.49	14	0.49	14	0.49	15	0.53	14	0.49	14	0.49	15	0.53	14	0.49
Total		26190		26190		26196		26192		26190		26192		26190		26190		26190		26192		26190		26196		26192		26192		26196		26190
