# Supplementary material for: Complete chloroplast genomes of Sorbus sensu stricto (Rosaceae): comparative analyses and phylogenetic relationships
Source: BMC Plant Biol. 2022 Oct 22;22:495. doi: 10.1186/s12870-022-03858-5 (PMC9587547; doi:10.1186/s12870-022-03858-5)
Supplement: Supplementary file 4 — Additional file 4: Table S4. The comparison of SSRs among 16 Sorbus s.s. chloroplast genomes [file 12870_2022_3858_MOESM4_ESM.xls]

## Sheet: Table S4
Table S4 The comparison of SSRs among 16 Sorbus s.s. chloroplast genomes
SSR Type	Repeat unit	Amount
		S. aestivalis	S. albopilosa	S. amabilis	S. cibagouensis	S. filipes	S. foliolosa	S. helenae	S. hypoglauca	S. pteridophylla	S. rehderiana	S. rutilans	S. sargentiana	S. tianschanica	S. ursina	S. wilsoniana	Sorbus sp.
Mono	A/T	37	38	32	35	36	37	36	34	36	37	35	32	36	37	29	34
	C/G	1	0	2	1	1	1	1	1	1	1	1	1	1	1	0	0
Di	AT/AT	4	4	4	4	4	4	4	4	4	4	4	4	5	4	4	4
Tri	AAT/ATT	0	0	0	0	1	0	0	1	0	0	1	0	0	0	0	0
Tetra	AAAT/ATTT	6	7	6	5	6	7	6	6	5	7	6	6	6	7	6	7
	AATT/AATT	0	0	1	0	1	0	0	1	0	0	0	0	0	0	0	0
Penta	AAGGC/CCTTG	0	2	0	0	0	2	0	0	0	2	0	0	0	2	0	0
	AAGGG/CCCTT	0	0	0	0	0	0	0	0	0	0	0	0	0	0	0	0
	AAAGT/ACTTT	0	0	1	0	0	0	0	0	0	0	0	0	0	0	0	0
	AAAAG/CTTTT	0	0	0	0	0	0	0	0	0	0	0	0	0	0	1	0
	AAAAT/ATTTT	0	0	0	0	0	0	0	0	0	0	0	0	0	0	1	0
	AAATC/ATTTG	0	0	1	0	0	0	0	0	0	0	0	1	0	0	1	0
	AATAG/ATTCT	0	0	0	1	0	0	0	0	0	0	0	0	0	0	0	0
	AATAT/ATATT	0	0	1	0	0	0	0	0	0	0	0	0	0	0	0	0
	AAATT/AATTT	0	0	0	0	0	0	0	0	0	0	0	1	3	0	0	0
	AATCC/ATTGG	1	1	1	1	1	1	1	1	1	1	1	1	1	1	1	1
	AATGT/ACATT	1	1	1	1	1	1	1	1	1	1	1	1	1	1	1	1
Hexa	AAAAAT/ATTTTT	1	0	1	2	0	0	1	0	0	0	0	0	0	0	0	0
	AAAGAT/ATCTTT	0	0	0	0	0	0	1	0	0	0	0	0	0	0	0	0
	AAATAT/ATATTT	0	0	0	1	0	0	0	0	0	0	0	0	0	0	0	0
Total		51	53	51	51	51	53	51	49	48	53	49	47	53	53	44	47

## Sheet: S. albopilosa
Table S4 The comparison of SSRs among 16 Sorbus s.s. samples
ID	SSR nr.	SSR type	SSR	size	start	end	position
S. albopilosa	1	c	(T)14act(A)15	32	202	233	Intergenic spacer	LSC
S. albopilosa	2	p1	(T)15	15	1636	1650	Intergenic spacer	LSC
S. albopilosa	3	p1	(A)22	22	4773	4794	Intergenic spacer	LSC
S. albopilosa	4	c	(C)14(A)12	26	5633	5658	Intron	LSC
S. albopilosa	5	p1	(A)16	16	6976	6991	Intergenic spacer	LSC
S. albopilosa	6	p1	(A)12	12	7860	7871	Intergenic spacer	LSC
S. albopilosa	7	p1	(T)13	13	9295	9307	Intron	LSC
S. albopilosa	8	p1	(T)12	12	13021	13032	Intron	LSC
S. albopilosa	9	p1	(T)13	13	15343	15355	Intergenic spacer	LSC
S. albopilosa	10	p6	(ATAAAG)3	18	23451	23468	Intron	LSC
S. albopilosa	11	c	(TCCAA)3ttggataccataaatggattccggatttgatctgttcaatgagataatgagacaaagacacaataatcagattttttcgtggattcattggttcattgtt(A)13	128	28108	28235	Intergenic spacer	LSC
S. albopilosa	12	p4	(TTTA)3	12	31766	31777	Intergenic spacer	LSC
S. albopilosa	13	p1	(A)12	12	32112	32123	Intergenic spacer	LSC
S. albopilosa	14	c	(A)15tggattcatggtaaaatccttacatgatgca(T)12	58	38446	38503	Intergenic spacer	LSC
S. albopilosa	15	p4	(TTTA)3	12	39093	39104	Intergenic spacer	LSC
S. albopilosa	16	p1	(A)14	14	45009	45022	Intergenic spacer	LSC
S. albopilosa	17	p1	(A)15	15	47036	47050	Intron	LSC
S. albopilosa	18	p1	(A)23	23	47350	47372	Intergenic spacer	LSC
S. albopilosa	19	p1	(A)16	16	50167	50182	Intergenic spacer	LSC
S. albopilosa	20	c	(T)13agtatttattttatttagcccacccaataact(A)12	57	52132	52188	Intergenic spacer	LSC
S. albopilosa	21	p2	(TA)6	12	54427	54438	Intergenic spacer	LSC
S. albopilosa	22	p1	(T)14	14	60377	60390	Intergenic spacer	LSC
S. albopilosa	23	p2	(TA)6	12	62952	62963	Intergenic spacer	LSC
S. albopilosa	24	p1	(A)14	14	63279	63292	Intergenic spacer	LSC
S. albopilosa	25	p1	(T)15	15	66740	66754	Intergenic spacer	LSC
S. albopilosa	26	p1	(T)13	13	68502	68514	Intergenic spacer	LSC
S. albopilosa	27	p1	(A)13	13	70739	70751	Intergenic spacer	LSC
S. albopilosa	28	c	(AT)6aatttatttaaatttttttt(TTTA)3	44	71348	71391	Intergenic spacer	LSC
S. albopilosa	29	p1	(T)16	16	72591	72606	Intergenic spacer	LSC
S. albopilosa	30	p1	(T)14	14	74030	74043	Intron	LSC
S. albopilosa	31	p1	(T)14	14	74762	74775	Intron	LSC
S. albopilosa	32	c	(T)17acttat(TTTA)4	39	83092	83130	Intergenic spacer	LSC
S. albopilosa	33	p1	(T)14	14	84257	84270	Intergenic spacer	LSC
S. albopilosa	34	p1	(T)14	14	86101	86114	Intron	LSC
S. albopilosa	35	p1	(T)15	15	86355	86369	Intergenic spacer	LSC
S. albopilosa	36	p4	(TTTA)3	12	112321	112332	Intergenic spacer	IR
S. albopilosa	37	p1	(T)12	12	117242	117253	Intergenic spacer	SSC
S. albopilosa	38	p1	(T)14	14	117359	117372	Intergenic spacer	SSC
S. albopilosa	39	p2	(AT)6	12	118500	118511	Intergenic spacer	SSC
S. albopilosa	40	p5	(AATGT)3	15	123209	123223	Intergenic spacer	SSC
S. albopilosa	41	p1	(T)12	12	125791	125802	Intron	SSC
S. albopilosa	42	p4	(AATA)3	12	135463	135474	Intergenic spacer	IR

## Sheet: S. aestivalis
Table S4 The comparison of SSRs among 16 Sorbus s.s. samples
ID	SSR nr.	SSR type	SSR	size	start	end	position
S. aestivalis	1	c	(T)13act(A)15	31	202	232	Intergenic spacer	LSC
S. aestivalis	2	p1	(T)15	15	1635	1649	Intergenic spacer	LSC
S. aestivalis	3	p1	(A)22	22	4762	4783	Intergenic spacer	LSC
S. aestivalis	4	c	(C)14(A)12	26	5623	5648	Intron	LSC
S. aestivalis	5	p1	(A)16	16	6966	6981	Intergenic spacer	LSC
S. aestivalis	6	p1	(A)12	12	7850	7861	Intergenic spacer	LSC
S. aestivalis	7	p1	(T)13	13	9285	9297	Intron	LSC
S. aestivalis	8	p1	(T)12	12	13020	13031	Intron	LSC
S. aestivalis	9	p1	(A)12	12	15108	15119	Intergenic spacer	LSC
S. aestivalis	10	p1	(T)13	13	15363	15375	Intergenic spacer	LSC
S. aestivalis	11	c	(TCCAA)3ttggataccataaatggattccggatttgatctgttcaatgagataatgagacaaagacacaataatcagattttttcgtggattcattggttcattgtt(A)13	128	28122	28249	Intergenic spacer	LSC
S. aestivalis	12	p4	(TTTA)3	12	31752	31763	Intergenic spacer	LSC
S. aestivalis	13	p1	(A)12	12	32098	32109	Intergenic spacer	LSC
S. aestivalis	14	c	(A)14tggattcatggtaaaatccttacatgatgca(T)12	57	38432	38488	Intergenic spacer	LSC
S. aestivalis	15	p4	(TTTA)3	12	39078	39089	Intergenic spacer	LSC
S. aestivalis	16	p1	(A)13	13	44994	45006	Intergenic spacer	LSC
S. aestivalis	17	p1	(A)14	14	47020	47033	Intron	LSC
S. aestivalis	18	p1	(A)21	21	47336	47356	Intergenic spacer	LSC
S. aestivalis	19	p1	(A)15	15	50151	50165	Intergenic spacer	LSC
S. aestivalis	20	c	(T)13agtatttattttatttagcccacccaataact(A)12	57	52115	52171	Intergenic spacer	LSC
S. aestivalis	21	p2	(TA)6	12	54410	54421	Intergenic spacer	LSC
S. aestivalis	22	p6	(TTTTTA)3	18	54617	54634	Intergenic spacer	LSC
S. aestivalis	23	p1	(T)13	13	60373	60385	Intergenic spacer	LSC
S. aestivalis	24	p2	(TA)6	12	62947	62958	Intergenic spacer	LSC
S. aestivalis	25	p1	(A)14	14	63274	63287	Intergenic spacer	LSC
S. aestivalis	26	p1	(T)16	16	66735	66750	Intergenic spacer	LSC
S. aestivalis	27	p1	(T)13	13	68498	68510	Intergenic spacer	LSC
S. aestivalis	28	p1	(A)13	13	70734	70746	Intergenic spacer	LSC
S. aestivalis	29	c	(AT)6aatttatttaaatttttttt(TTTA)3	44	71343	71386	Intergenic spacer	LSC
S. aestivalis	30	p1	(T)16	16	72586	72601	Intergenic spacer	LSC
S. aestivalis	31	p1	(T)15	15	74025	74039	Intron	LSC
S. aestivalis	32	c	(A)12gaatcaatgtgtagatgtagattctagcgctttctttta(T)14	65	74708	74772	Intron	LSC
S. aestivalis	33	c	(T)17acttat(TTTA)4	39	83090	83128	Intergenic spacer	LSC
S. aestivalis	34	p1	(T)15	15	84255	84269	Intergenic spacer	LSC
S. aestivalis	35	p1	(T)17	17	86100	86116	Intron	LSC
S. aestivalis	36	p1	(T)15	15	86357	86371	Intergenic spacer	LSC
S. aestivalis	37	p4	(TTTA)3	12	112323	112334	Intergenic spacer	IR
S. aestivalis	38	p1	(T)12	12	117243	117254	Intergenic spacer	SSC
S. aestivalis	39	p1	(T)15	15	117360	117374	Intergenic spacer	SSC
S. aestivalis	40	p2	(AT)6	12	118502	118513	Intergenic spacer	SSC
S. aestivalis	41	p5	(AATGT)3	15	123209	123223	Intergenic spacer	SSC
S. aestivalis	42	p1	(T)12	12	125790	125801	Intron	SSC
S. aestivalis	43	p4	(AATA)3	12	135462	135473	Intergenic spacer	IR

## Sheet: S. amabilis
Table S4 The comparison of SSRs among 16 Sorbus s.s. samples
ID	SSR nr.	SSR type	SSR	size	start	end	position
S. amabilis	1	c	(T)14agt(A)13	30	196	225	Intergenic spacer	LSC
S. amabilis	2	p1	(T)15	15	1627	1641	Intergenic spacer	LSC
S. amabilis	3	p1	(A)13	13	4774	4786	Intergenic spacer	LSC
S. amabilis	4	p1	(C)12	12	5468	5479	Intron	LSC
S. amabilis	5	p1	(C)13	13	5627	5639	Intron	LSC
S. amabilis	6	p5	(TTTGA)3	15	5981	5995	Intron	LSC
S. amabilis	7	p1	(A)12	12	6821	6832	Intergenic spacer	LSC
S. amabilis	8	p1	(A)18	18	6982	6999	Intergenic spacer	LSC
S. amabilis	9	p1	(T)14	14	13099	13112	Intron	LSC
S. amabilis	10	p1	(A)12	12	15171	15182	Intergenic spacer	LSC
S. amabilis	11	p1	(T)20	20	15426	15445	Intergenic spacer	LSC
S. amabilis	12	c	(TCCAA)3ttggataccataaatggattccggatttgatctgttcaatgagataatgagacaaagacacaataatcagattttttcgtggattcattggttcattgtt(A)14	129	28197	28325	Intergenic spacer	LSC
S. amabilis	13	p4	(TTTA)3	12	31794	31805	Intergenic spacer	LSC
S. amabilis	14	p1	(A)13	13	32138	32150	Intergenic spacer	LSC
S. amabilis	15	p5	(ATAAT)3	15	32551	32565	Intergenic spacer	LSC
S. amabilis	16	c	(A)16tggattcatggtaaaatccttacatgatgca(T)15	62	38499	38560	Intergenic spacer	LSC
S. amabilis	17	c	(A)12tgaaat(TTTA)3	30	39132	39161	Intergenic spacer	LSC
S. amabilis	18	p1	(A)15	15	45115	45129	Intergenic spacer	LSC
S. amabilis	19	p1	(A)12	12	47158	47169	Intron	LSC
S. amabilis	20	p1	(A)16	16	47472	47487	Intergenic spacer	LSC
S. amabilis	21	p1	(A)17	17	50222	50238	Intergenic spacer	LSC
S. amabilis	22	p2	(TA)6	12	54479	54490	Intergenic spacer	LSC
S. amabilis	23	p1	(T)15	15	60418	60432	Intergenic spacer	LSC
S. amabilis	24	p2	(TA)8	16	62987	63002	Intergenic spacer	LSC
S. amabilis	25	p5	(TAAAG)3	15	64184	64198	Intergenic spacer	LSC
S. amabilis	26	p1	(T)18	18	66768	66785	Intergenic spacer	LSC
S. amabilis	27	p1	(T)12	12	68532	68543	Intergenic spacer	LSC
S. amabilis	28	p1	(A)13	13	70767	70779	Intergenic spacer	LSC
S. amabilis	29	p2	(AT)6	12	71376	71387	Intergenic spacer	LSC
S. amabilis	30	p1	(T)14	14	72619	72632	Intergenic spacer	LSC
S. amabilis	31	p1	(T)14	14	74069	74082	Intron	LSC
S. amabilis	32	p1	(A)14	14	74752	74765	Intron	LSC
S. amabilis	33	p1	(A)12	12	81538	81549	Intergenic spacer	LSC
S. amabilis	34	c	(T)18acttat(TTTA)3	36	83127	83162	Intergenic spacer	LSC
S. amabilis	35	p1	(T)16	16	86325	86340	Intergenic spacer	LSC
S. amabilis	36	p4	(TTTA)3	12	112319	112330	Intergenic spacer	IR
S. amabilis	37	c	(TTAA)3tataatagaaaaaattattaaag(T)13	48	117222	117269	Intergenic spacer	SSC
S. amabilis	38	p1	(T)19	19	117375	117393	Intergenic spacer	SSC
S. amabilis	39	p2	(AT)6	12	118504	118515	Intergenic spacer	SSC
S. amabilis	40	p4	(ATTT)3	12	120509	120520	Intergenic spacer	SSC
S. amabilis	41	p5	(AATGT)3	15	123266	123280	Intergenic spacer	SSC
S. amabilis	42	p1	(T)13	13	125840	125852	Intron	SSC
S. amabilis	43	p6	(ATAAAA)3	18	128333	128350	Intergenic spacer	SSC
S. amabilis	44	p1	(A)16	16	132389	132404	exon	SSC
S. amabilis	45	p4	(AATA)3	12	135531	135542	Intergenic spacer	IR

## Sheet: S. cibagouensis
Table S4 The comparison of SSRs among 16 Sorbus s.s. samples
ID	SSR nr.	SSR type	SSR	size	start	end	position
S. cibagouensis	1	c	(T)12act(A)15	30	202	231	Intergenic spacer	LSC
S. cibagouensis	2	p1	(T)17	17	1634	1650	Intergenic spacer	LSC
S. cibagouensis	3	p1	(A)16	16	4778	4793	Intergenic spacer	LSC
S. cibagouensis	4	p1	(C)12	12	5638	5649	Intron	LSC
S. cibagouensis	5	p1	(A)15	15	6978	6992	Intergenic spacer	LSC
S. cibagouensis	6	p5	(TATTC)3	15	7423	7437	Intergenic spacer	LSC
S. cibagouensis	7	p1	(A)13	13	7874	7886	Intergenic spacer	LSC
S. cibagouensis	8	p1	(T)12	12	9311	9322	Intron	LSC
S. cibagouensis	9	p1	(T)13	13	13053	13065	Intron	LSC
S. cibagouensis	10	p1	(T)14	14	15382	15395	Intergenic spacer	LSC
S. cibagouensis	11	c	(TCCAA)3ttggataccataaatggattccggatttgatctgttcaatgagataatgagacaaagacacaataatcagattttttcgtggattcattggttcattgtt(A)13	128	28142	28269	Intergenic spacer	LSC
S. cibagouensis	12	p4	(TTTA)3	12	31772	31783	Intergenic spacer	LSC
S. cibagouensis	13	p1	(A)13	13	32116	32128	Intergenic spacer	LSC
S. cibagouensis	14	c	(A)15tggattcatggtaaaatccttacatgatgca(T)12	58	38449	38506	Intergenic spacer	LSC
S. cibagouensis	15	p4	(TTTA)3	12	39094	39105	Intergenic spacer	LSC
S. cibagouensis	16	p1	(A)14	14	45023	45036	Intergenic spacer	LSC
S. cibagouensis	17	p1	(A)18	18	47057	47074	Intron	LSC
S. cibagouensis	18	p1	(A)20	20	47377	47396	Intergenic spacer	LSC
S. cibagouensis	19	p1	(A)14	14	50209	50222	Intergenic spacer	LSC
S. cibagouensis	20	p6	(TTTATA)3	18	50909	50926	Intron	LSC
S. cibagouensis	21	c	(T)13agtatttattttatttagcccacccaataact(A)13	58	52164	52221	Intergenic spacer	LSC
S. cibagouensis	22	p2	(TA)6	12	54461	54472	Intergenic spacer	LSC
S. cibagouensis	23	p1	(T)14	14	60369	60382	Intergenic spacer	LSC
S. cibagouensis	24	p2	(TA)6	12	62923	62934	Intergenic spacer	LSC
S. cibagouensis	25	p1	(T)13	13	66708	66720	Intergenic spacer	LSC
S. cibagouensis	26	p1	(T)15	15	68467	68481	Intergenic spacer	LSC
S. cibagouensis	27	p1	(A)13	13	70705	70717	Intergenic spacer	LSC
S. cibagouensis	28	c	(AT)6aattttttttaa(T)13	37	71314	71350	Intergenic spacer	LSC
S. cibagouensis	29	p1	(T)16	16	72558	72573	Intergenic spacer	LSC
S. cibagouensis	30	p1	(T)14	14	73986	73999	Intron	LSC
S. cibagouensis	31	p1	(A)13	13	74668	74680	Intron	LSC
S. cibagouensis	32	c	(T)20acttat(TTTA)3	38	83051	83088	Intergenic spacer	LSC
S. cibagouensis	33	p1	(T)15	15	84215	84229	Intergenic spacer	LSC
S. cibagouensis	34	p1	(T)15	15	86030	86044	Intron	LSC
S. cibagouensis	35	p1	(T)13	13	86285	86297	Intergenic spacer	LSC
S. cibagouensis	36	p6	(ATTTTT)3	18	102714	102731	Intergenic spacer	IR
S. cibagouensis	37	p4	(TTTA)3	12	112249	112260	Intergenic spacer	IR
S. cibagouensis	38	p1	(T)12	12	117171	117182	Intergenic spacer	SSC
S. cibagouensis	39	c	(T)13atta(T)17	34	117287	117320	Intergenic spacer	SSC
S. cibagouensis	40	p2	(AT)6	12	118399	118410	Intergenic spacer	SSC
S. cibagouensis	41	p5	(AATGT)3	15	123100	123114	Intergenic spacer	SSC
S. cibagouensis	42	p1	(A)16	16	132217	132232	exon	SSC
S. cibagouensis	43	p4	(AATA)3	12	135359	135370	Intergenic spacer	IR
S. cibagouensis	44	p6	(AAAAAT)3	18	144890	144907	Intergenic spacer	IR

## Sheet: S. filipes
Table S4 The comparison of SSRs among 16 Sorbus s.s. samples
ID	SSR nr.	SSR type	SSR	size	start	end	position
S. filipes	1	c	(T)16act(A)15	34	202	235	Intergenic spacer	LSC
S. filipes	2	p1	(T)15	15	1638	1652	Intergenic spacer	LSC
S. filipes	3	p1	(A)17	17	4775	4791	Intergenic spacer	LSC
S. filipes	4	p1	(C)13	13	5630	5642	Intron	LSC
S. filipes	5	p1	(A)16	16	6971	6986	Intergenic spacer	LSC
S. filipes	6	p1	(A)12	12	7855	7866	Intergenic spacer	LSC
S. filipes	7	p1	(T)12	12	9312	9323	Intron	LSC
S. filipes	8	p1	(T)13	13	13100	13112	Intron	LSC
S. filipes	9	p1	(T)13	13	15441	15453	Intergenic spacer	LSC
S. filipes	10	c	(TCCAA)3ttggataccataaatggattccggatttgatctgttcaatgagataatgagacaaagacacaataatcagattttttcgtggattcattggttcattgtt(A)13	128	28200	28327	Intergenic spacer	LSC
S. filipes	11	p4	(TTTA)3	12	31852	31863	Intergenic spacer	LSC
S. filipes	12	c	(A)16ttaaaat(A)16	39	32194	32232	Intergenic spacer	LSC
S. filipes	13	c	(A)14tggattcatggtaaaatccttacatgatgca(T)12	57	38587	38643	Intergenic spacer	LSC
S. filipes	14	c	(A)12ttaaat(TTTA)3	30	39215	39244	Intergenic spacer	LSC
S. filipes	15	p1	(A)16	16	45149	45164	Intergenic spacer	LSC
S. filipes	16	p1	(A)21	21	47178	47198	Intron	LSC
S. filipes	17	p1	(A)20	20	47501	47520	Intergenic spacer	LSC
S. filipes	18	p3	(AAT)4	12	49121	49132	Intergenic spacer	LSC
S. filipes	19	p1	(A)18	18	50313	50330	Intergenic spacer	LSC
S. filipes	20	c	(T)13agtatttattttatttagcccacccaataact(A)12	57	52279	52335	Intergenic spacer	LSC
S. filipes	21	c	(TA)6atttagaatatatagataatttagaatctaatttatctaatttattagataatagataatttttta(T)12	90	54597	54686	Intergenic spacer	LSC
S. filipes	22	p1	(T)13	13	60524	60536	Intergenic spacer	LSC
S. filipes	23	p2	(TA)6	12	63096	63107	Intergenic spacer	LSC
S. filipes	24	p1	(T)15	15	66882	66896	Intergenic spacer	LSC
S. filipes	25	p1	(T)14	14	68644	68657	Intergenic spacer	LSC
S. filipes	26	p1	(A)12	12	70882	70893	Intergenic spacer	LSC
S. filipes	27	c	(AT)6aatttatttaaatttttttt(TTTA)3	44	71496	71539	Intergenic spacer	LSC
S. filipes	28	p1	(T)17	17	72739	72755	Intergenic spacer	LSC
S. filipes	29	p1	(T)15	15	74179	74193	Intron	LSC
S. filipes	30	c	(A)13gaatcaatgtgtagatgtagattctagcgctttctttta(T)13	65	74862	74926	Intron	LSC
S. filipes	31	c	(T)19acttat(TTTA)3	37	83245	83281	Intergenic spacer	LSC
S. filipes	32	p1	(T)16	16	84408	84423	Intergenic spacer	LSC
S. filipes	33	p1	(T)14	14	86476	86489	Intergenic spacer	LSC
S. filipes	34	p4	(TTTA)3	12	112441	112452	Intergenic spacer	IR
S. filipes	35	c	(TTAA)3tataatagaaaaaattattaaag(T)13	48	117358	117405	Intergenic spacer	SSC
S. filipes	36	p1	(T)17	17	117511	117527	Intergenic spacer	SSC
S. filipes	37	p2	(AT)6	12	118678	118689	Intergenic spacer	SSC
S. filipes	38	p5	(AATGT)3	15	123379	123393	Intergenic spacer	SSC
S. filipes	39	p1	(T)12	12	125961	125972	Intron	SSC
S. filipes	40	p4	(AATA)3	12	135633	135644	Intergenic spacer	IR

## Sheet: S. foliolosa
Table S4 The comparison of SSRs among 16 Sorbus s.s. samples
ID	SSR nr.	SSR type	SSR	size	start	end	position
S. foliolosa	1	c	(T)15agt(A)12	30	202	231	Intergenic spacer	LSC
S. foliolosa	2	p1	(T)17	17	1634	1650	Intergenic spacer	LSC
S. foliolosa	3	p1	(A)16	16	4770	4785	Intergenic spacer	LSC
S. foliolosa	4	c	(C)13(A)12	25	5623	5647	Intron	LSC
S. foliolosa	5	p1	(A)14	14	6966	6979	Intergenic spacer	LSC
S. foliolosa	6	p1	(A)12	12	7856	7867	Intergenic spacer	LSC
S. foliolosa	7	p1	(A)12	12	15149	15160	Intergenic spacer	LSC
S. foliolosa	8	p1	(T)13	13	15404	15416	Intergenic spacer	LSC
S. foliolosa	9	c	(TCCAA)3ttggataccataaatggattccggatttgatctgttcaatgagataatgagacaaagacacaataatcagattttttcgtggattcattggttcattgtt(A)13	128	28163	28290	Intergenic spacer	LSC
S. foliolosa	10	p4	(TTTA)3	12	31771	31782	Intergenic spacer	LSC
S. foliolosa	11	p1	(A)15	15	32115	32129	Intergenic spacer	LSC
S. foliolosa	12	c	(A)14tggattcatggtaaaatccttacatgatgca(T)12	57	38480	38536	Intergenic spacer	LSC
S. foliolosa	13	p4	(TTTA)3	12	39125	39136	Intergenic spacer	LSC
S. foliolosa	14	p1	(A)15	15	45081	45095	Intergenic spacer	LSC
S. foliolosa	15	p1	(A)17	17	47110	47126	Intron	LSC
S. foliolosa	16	p1	(A)19	19	47429	47447	Intergenic spacer	LSC
S. foliolosa	17	p1	(A)15	15	50221	50235	Intergenic spacer	LSC
S. foliolosa	18	c*	(TA)7atttagaatatatagataatttattagataatagataa(T)18(TTAT)3*	80	54480	54559	Intergenic spacer	LSC
S. foliolosa	19	p1	(T)14	14	60510	60523	Intergenic spacer	LSC
S. foliolosa	20	p2	(TA)6	12	63088	63099	Intergenic spacer	LSC
S. foliolosa	21	p1	(A)12	12	63415	63426	Intergenic spacer	LSC
S. foliolosa	22	p1	(T)18	18	66874	66891	Intergenic spacer	LSC
S. foliolosa	23	p1	(T)14	14	68634	68647	Intergenic spacer	LSC
S. foliolosa	24	p1	(A)13	13	70880	70892	Intergenic spacer	LSC
S. foliolosa	25	c	(AT)6aatttttttaaattttttt(TTTA)3	43	71489	71531	Intergenic spacer	LSC
S. foliolosa	26	p1	(T)12	12	72012	72023	Intergenic spacer	LSC
S. foliolosa	27	p1	(T)15	15	72732	72746	Intergenic spacer	LSC
S. foliolosa	28	p1	(T)14	14	74159	74172	Intron	LSC
S. foliolosa	29	c	(A)13gaatcaatgtgtagatgtagattctagcgctttctttta(T)17	69	74841	74909	Intron	LSC
S. foliolosa	30	c	(T)15acttat(TTTA)3	33	83227	83259	Intergenic spacer	LSC
S. foliolosa	31	p1	(T)15	15	84386	84400	Intergenic spacer	LSC
S. foliolosa	32	p1	(T)13	13	86201	86213	Intron	LSC
S. foliolosa	33	p1	(T)14	14	86454	86467	Intergenic spacer	LSC
S. foliolosa	34	p5	(GGCAA)3	15	104356	104370	Intergenic spacer	IR
S. foliolosa	35	p4	(TTTA)3	12	112425	112436	Intergenic spacer	IR
S. foliolosa	36	p1	(A)13	13	116627	116639	Intergenic spacer	SSC
S. foliolosa	37	c	(T)14attatta(T)13	34	117464	117497	Intergenic spacer	SSC
S. foliolosa	38	p2	(AT)6	12	118608	118619	Intergenic spacer	SSC
S. foliolosa	39	p5	(AATGT)3	15	123300	123314	Intergenic spacer	SSC
S. foliolosa	40	p1	(T)12	12	125882	125893	Intron	SSC
S. foliolosa	41	p1	(A)16	16	132418	132433	exon	SSC
S. foliolosa	42	p4	(AATA)3	12	135560	135571	Intergenic spacer	IR
S. foliolosa	43	p5	(CCTTG)3	15	143626	143640	Intergenic spacer	IR

## Sheet: S. helenae
Table S4 The comparison of SSRs among 16 Sorbus s.s. samples
ID	SSR nr.	SSR type	SSR	size	start	end	position
S. helenae	1	c	(T)14agt(A)15	32	202	233	Intergenic spacer	LSC
S. helenae	2	p1	(T)15	15	1636	1650	Intergenic spacer	LSC
S. helenae	3	p1	(A)24	24	4763	4786	Intergenic spacer	LSC
S. helenae	4	c	(C)14(A)12	26	5625	5650	Intron	LSC
S. helenae	5	p1	(A)16	16	6968	6983	Intergenic spacer	LSC
S. helenae	6	p1	(A)12	12	7852	7863	Intergenic spacer	LSC
S. helenae	7	p1	(T)13	13	9309	9321	Intergenic spacer	LSC
S. helenae	8	p1	(T)12	12	13064	13075	Intron	LSC
S. helenae	9	p1	(T)13	13	15406	15418	Intergenic spacer	LSC
S. helenae	10	p6	(ATAAAG)3	18	23514	23531	Intron	LSC
S. helenae	11	c	(TCCAA)3ttggataccataaatggattccggatttgatctgttcaatgagataatgagacaaagacacaataatcagattttttcgtggattcattggttcattgtt(A)13	128	28171	28298	Intergenic spacer	LSC
S. helenae	12	p4	(TTTA)3	12	31801	31812	Intergenic spacer	LSC
S. helenae	13	p1	(A)12	12	32147	32158	Intergenic spacer	LSC
S. helenae	14	c	(A)14tggattcatggtaaaatccttacatgatgca(T)12	57	38481	38537	Intergenic spacer	LSC
S. helenae	15	p4	(TTTA)3	12	39127	39138	Intergenic spacer	LSC
S. helenae	16	p1	(A)14	14	45043	45056	Intergenic spacer	LSC
S. helenae	17	p1	(A)15	15	47070	47084	Intron	LSC
S. helenae	18	p1	(A)21	21	47387	47407	Intergenic spacer	LSC
S. helenae	19	p1	(A)15	15	50202	50216	Intergenic spacer	LSC
S. helenae	20	c	(T)13agtatttattttatttagcccacccaataact(A)12	57	52165	52221	Intergenic spacer	LSC
S. helenae	21	p2	(TA)6	12	54460	54471	Intergenic spacer	LSC
S. helenae	22	p6	(TTTTTA)3	18	54645	54662	Intergenic spacer	LSC
S. helenae	23	p1	(T)15	15	60401	60415	Intergenic spacer	LSC
S. helenae	24	p2	(TA)6	12	62977	62988	Intergenic spacer	LSC
S. helenae	25	p1	(A)13	13	63304	63316	Intergenic spacer	LSC
S. helenae	26	p1	(T)16	16	66764	66779	Intergenic spacer	LSC
S. helenae	27	p1	(T)13	13	68527	68539	Intergenic spacer	LSC
S. helenae	28	p1	(A)13	13	70763	70775	Intergenic spacer	LSC
S. helenae	29	c	(AT)6aatttatttaaatttttttt(TTTA)3	44	71372	71415	Intergenic spacer	LSC
S. helenae	30	p1	(T)16	16	72615	72630	Intergenic spacer	LSC
S. helenae	31	p1	(T)15	15	74054	74068	Intron	LSC
S. helenae	32	c	(A)12gaatcaatgtgtagatgtagattctagcgctttctttta(T)14	65	74737	74801	Intron	LSC
S. helenae	33	c	(T)17acttat(TTTA)4	39	83119	83157	Intergenic spacer	LSC
S. helenae	34	p1	(T)14	14	84284	84297	Intergenic spacer	LSC
S. helenae	35	p1	(T)16	16	86128	86143	Intron	LSC
S. helenae	36	p1	(T)14	14	86384	86397	Intergenic spacer	LSC
S. helenae	37	p4	(TTTA)3	12	112349	112360	Intergenic spacer	IR
S. helenae	38	p1	(T)12	12	117269	117280	Intergenic spacer	SSC
S. helenae	39	p1	(T)15	15	117386	117400	Intergenic spacer	SSC
S. helenae	40	p2	(AT)6	12	118508	118519	Intergenic spacer	SSC
S. helenae	41	p5	(AATGT)3	15	123215	123229	Intergenic spacer	SSC
S. helenae	42	p1	(T)12	12	125797	125808	Intron	SSC
S. helenae	43	p4	(AATA)3	12	135469	135480	Intergenic spacer	IR

## Sheet: S. hypoglauca
Table S4 The comparison of SSRs among 16 Sorbus s.s. samples
ID	SSR nr.	SSR type	SSR	size	start	end	position
S. hypoglauca	1	c	(T)16agt(A)15	34	202	235	Intergenic spacer	LSC
S. hypoglauca	2	p1	(T)15	15	1639	1653	Intergenic spacer	LSC
S. hypoglauca	3	p1	(A)18	18	4776	4793	Intergenic spacer	LSC
S. hypoglauca	4	c	(C)12(A)13	25	5632	5656	Intron	LSC
S. hypoglauca	5	p1	(A)16	16	6974	6989	Intergenic spacer	LSC
S. hypoglauca	6	p1	(A)12	12	7858	7869	Intergenic spacer	LSC
S. hypoglauca	7	p1	(T)12	12	9293	9304	Intron	LSC
S. hypoglauca	8	p1	(T)13	13	13080	13092	Intron	LSC
S. hypoglauca	9	p1	(T)13	13	15421	15433	Intergenic spacer	LSC
S. hypoglauca	10	c	(TCCAA)3ttggataccataaatggattccggatttgatctgttcaatgagataatgagacaaagacacaataatcagattttttcgtggattcattggttcattgtt(A)13	128	28180	28307	Intergenic spacer	LSC
S. hypoglauca	11	p4	(TTTA)3	12	31821	31832	Intergenic spacer	LSC
S. hypoglauca	12	p1	(A)16	16	32163	32178	Intergenic spacer	LSC
S. hypoglauca	13	p4	(TTAA)3	12	35006	35017	Intergenic spacer	LSC
S. hypoglauca	14	c	(A)14tggattcatggtaaaatccttacatgatgca(T)12	57	38553	38609	Intergenic spacer	LSC
S. hypoglauca	15	p4	(TTTA)3	12	39200	39211	Intergenic spacer	LSC
S. hypoglauca	16	p1	(A)15	15	45116	45130	Intergenic spacer	LSC
S. hypoglauca	17	p1	(A)20	20	47464	47483	Intergenic spacer	LSC
S. hypoglauca	18	p3	(AAT)4	12	49084	49095	Intergenic spacer	LSC
S. hypoglauca	19	p1	(A)18	18	50278	50295	Intergenic spacer	LSC
S. hypoglauca	20	c	(T)14agtatttattttatttagcccacccaataact(A)12	58	52244	52301	Intergenic spacer	LSC
S. hypoglauca	21	p2	(TA)6	12	54543	54554	Intergenic spacer	LSC
S. hypoglauca	22	p1	(T)12	12	60616	60627	Intergenic spacer	LSC
S. hypoglauca	23	p2	(TA)6	12	63210	63221	Intergenic spacer	LSC
S. hypoglauca	24	p1	(A)13	13	63537	63549	Intergenic spacer	LSC
S. hypoglauca	25	p1	(T)15	15	66997	67011	Intergenic spacer	LSC
S. hypoglauca	26	p1	(T)14	14	68758	68771	Intergenic spacer	LSC
S. hypoglauca	27	p1	(A)12	12	70996	71007	Intergenic spacer	LSC
S. hypoglauca	28	c	(AT)6aatttatttaaatttttttt(TTTA)3	44	71610	71653	Intergenic spacer	LSC
S. hypoglauca	29	p1	(T)17	17	72853	72869	Intergenic spacer	LSC
S. hypoglauca	30	p1	(T)14	14	74293	74306	Intron	LSC
S. hypoglauca	31	c	(A)13gaatcaatgtgtagatgtagattctagcgctttctttta(T)13	65	74975	75039	Intron	LSC
S. hypoglauca	32	c	(T)19acttat(TTTA)3	37	83357	83393	Intergenic spacer	LSC
S. hypoglauca	33	p1	(T)16	16	84520	84535	Intergenic spacer	LSC
S. hypoglauca	34	p1	(T)14	14	86589	86602	Intergenic spacer	LSC
S. hypoglauca	35	p4	(TTTA)3	12	112554	112565	Intergenic spacer	IR
S. hypoglauca	36	p1	(T)13	13	117499	117511	Intergenic spacer	SSC
S. hypoglauca	37	p1	(T)14	14	117617	117630	Intergenic spacer	SSC
S. hypoglauca	38	p2	(AT)6	12	118781	118792	Intergenic spacer	SSC
S. hypoglauca	39	p5	(AATGT)3	15	123482	123496	Intergenic spacer	SSC
S. hypoglauca	40	p1	(T)13	13	126064	126076	Intron	SSC
S. hypoglauca	41	p4	(AATA)3	12	135737	135748	Intergenic spacer	IR

## Sheet: S. pteridophylla
Table S4 The comparison of SSRs among 16 Sorbus s.s. samples
ID	SSR nr.	SSR type	SSR	size	start	end	position
S. pteridophylla	1	c	(T)16act(A)15	34	202	235	Intergenic spacer	LSC
S. pteridophylla	2	p1	(T)15	15	1638	1652	Intergenic spacer	LSC
S. pteridophylla	3	p1	(A)16	16	4775	4790	Intergenic spacer	LSC
S. pteridophylla	4	c	(C)12(A)12	24	5629	5652	Intron	LSC
S. pteridophylla	5	p1	(A)16	16	6970	6985	Intergenic spacer	LSC
S. pteridophylla	6	p1	(A)12	12	7854	7865	Intergenic spacer	LSC
S. pteridophylla	7	p1	(T)12	12	13077	13088	Intron	LSC
S. pteridophylla	8	p1	(T)13	13	15417	15429	Intergenic spacer	LSC
S. pteridophylla	9	c	(TCCAA)3ttggataccataaatggattccggatttgatctgttcaatgagataatgagacaaagacacaataatcagattttttcgtggattcattggttcattgtt(A)13	128	28176	28303	Intergenic spacer	LSC
S. pteridophylla	10	p4	(TTTA)3	12	31809	31820	Intergenic spacer	LSC
S. pteridophylla	11	c	(A)15tggattcatggtaaaatccttacatgatgca(T)12	58	38484	38541	Intergenic spacer	LSC
S. pteridophylla	12	c	(A)12tgaaat(TTTA)3	30	39113	39142	Intergenic spacer	LSC
S. pteridophylla	13	p1	(A)14	14	45046	45059	Intergenic spacer	LSC
S. pteridophylla	14	p1	(A)20	20	47386	47405	Intergenic spacer	LSC
S. pteridophylla	15	p1	(A)15	15	50194	50208	Intergenic spacer	LSC
S. pteridophylla	16	c	(T)12agtatttattttatttagcccacccaataac(A)13	56	52158	52213	Intergenic spacer	LSC
S. pteridophylla	17	c	(TA)6atttagaatatatagataatttagaatctaatttatctaatttattagataatagataatttttta(T)16	94	54475	54568	Intergenic spacer	LSC
S. pteridophylla	18	p1	(T)13	13	60435	60447	Intergenic spacer	LSC
S. pteridophylla	19	p2	(TA)6	12	63007	63018	Intergenic spacer	LSC
S. pteridophylla	20	p1	(A)14	14	63334	63347	Intergenic spacer	LSC
S. pteridophylla	21	p1	(T)15	15	66795	66809	Intergenic spacer	LSC
S. pteridophylla	22	p1	(T)14	14	68555	68568	Intergenic spacer	LSC
S. pteridophylla	23	p1	(A)12	12	70815	70826	Intergenic spacer	LSC
S. pteridophylla	24	c	(AT)6aatttatttaaa(T)12	36	71429	71464	Intergenic spacer	LSC
S. pteridophylla	25	p1	(T)18	18	72681	72698	Intergenic spacer	LSC
S. pteridophylla	26	p1	(T)14	14	74122	74135	Intron	LSC
S. pteridophylla	27	c	(A)13gaatcaatgtgtagatgtagattctagcgctttctttta(T)13	65	74804	74868	Intron	LSC
S. pteridophylla	28	p1	(A)12	12	81599	81610	Intergenic spacer	LSC
S. pteridophylla	29	c	(T)17acttat(TTTA)3	35	83188	83222	Intergenic spacer	LSC
S. pteridophylla	30	p1	(T)14	14	84349	84362	Intergenic spacer	LSC
S. pteridophylla	31	p1	(T)15	15	86166	86180	Intron	LSC
S. pteridophylla	32	p1	(T)16	16	86421	86436	Intergenic spacer	LSC
S. pteridophylla	33	p4	(TTTA)3	12	112388	112399	Intergenic spacer	IR
S. pteridophylla	34	p1	(T)13	13	117334	117346	Intergenic spacer	SSC
S. pteridophylla	35	p1	(T)17	17	117452	117468	Intergenic spacer	SSC
S. pteridophylla	36	p2	(AT)6	12	118596	118607	Intergenic spacer	SSC
S. pteridophylla	37	p5	(AATGT)3	15	123297	123311	Intergenic spacer	SSC
S. pteridophylla	38	p4	(AATA)3	12	135550	135561	Intergenic spacer	IR

[truncated: 7 more sheets: S. rehderiana, S. rutilans, S. sargentiana, S. tianschanica, S. ursina, S. wilsoniana, Sorbus sp.]
