# Supplementary material for: Complete chloroplast genomes of Sorbus sensu stricto (Rosaceae): comparative analyses and phylogenetic relationships
Source: BMC Plant Biol. 2022 Oct 22;22:495. doi: 10.1186/s12870-022-03858-5 (PMC9587547; doi:10.1186/s12870-022-03858-5)
Supplement: Supplementary file 5 — Additional file 5: Table S5. Comparison of dispersed repeats among 16 Sorbus s.s. chloroplast genomes [file 12870_2022_3858_MOESM5_ESM.xls]

## Sheet: Table S5
Table S5 Comparison of dispersed repeats among 16 Sorbus s.s. chloroplast genomes
Length of repeats	Amount
	S. aestivalis	S. albopilosa	S. amabilis	S. cibagouensis	S. filipes	S. foliolosa	S. helenae	S. hypoglauca	S. pteridophylla	S. rehderiana	S. rutilans	S. sargentiana	S. tianschanica	S. ursina	S. wilsoniana	Sorbus sp.
25	2	2	3	1	1	2	2	4	2	2	2	2	1	2	2	1
26		1				1		2		1			2	1	1
27	1	1			1			1	1	4	1					1
28	2	2	1		1	2	2	1	1	2	1	1	1	2		1
29	2	2		2	2	2	2	2	2	3	1	1	2	2	1	1
30	1	2	1	2	1	1	1	1	1	1	1	1	1	1	1	1
31											1	1			1	1
32							1						1
33			1			2		1		1		1	1	2	1
35	5	5	4	5	5	5	5	5	6	5	5	4	5	5	4	5
36										1
37			1
40	2	2	2	2	2	2	2	2	2	2	2	2	2	2	2	3
41			1		1			1				1
42						1		1		1				1
44	1	1	1	2	1	1	1	1	1	1	1	1	1	1	1	1
46	1
48			1
49											1
51					1	1		1		1				1
56			4									4			4
58			1
60						1		1		1				1
69						1		1		1				1
78						1		1		1				1
87						1		1		1				1
96						1		1		1				1
105						1		1		1
114						1		1
123						1
Total	17	18	21	14	16	28	16	30	16	31	16	19	17	25	18	15

## Sheet: S. aestivalis
Table S5 Comparison of dispersed repeats among 16 Sorbus s.s. samples
repeat length of the first part	starting position of the first part	match direction	repeat length of the second part	starting position of the second part	maximum allowed distance	calculated e-value of this repeat
46	54506	F	46	54528	0	1.45e-18
44	77834	P	44	77834	0	2.32e-17
40	102596	F	40	125348	0	5.95e-15
40	125348	P	40	145161	0	5.95e-15
35	49307	F	35	49341	0	6.09e-12
35	98264	F	35	98285	0	6.09e-12
35	98264	P	35	149477	0	6.09e-12
35	98285	P	35	149498	0	6.09e-12
35	149477	F	35	149498	0	6.09e-12
30	8308	P	30	47844	0	6.24e-09
29	29480	F	29	29502	0	2.49e-08
29	55729	P	29	55759	0	2.49e-08
28	10636	P	28	10636	0	9.98e-08
28	85482	F	28	85509	0	9.98e-08
27	117809	F	27	117829	0	3.99e-07
25	49776	F	25	49800	0	6.39e-06
25	117880	F	25	117904	0	6.39e-06

## Sheet: S. albopilosa
Table S5 Comparison of dispersed repeats among 16 Sorbus s.s. samples
repeat length of the first part	starting position of the first part	match direction	repeat length of the second part	starting position of the second part	maximum allowed distance	calculated e-value of this repeat
44	77837	P	44	77837	0	2.32e-17
40	102594	F	40	125348	0	5.95e-15
40	125348	P	40	145162	0	5.95e-15
35	49323	F	35	49357	0	6.09e-12
35	98262	F	35	98283	0	6.09e-12
35	98262	P	35	149478	0	6.09e-12
35	98283	P	35	149499	0	6.09e-12
35	149478	F	35	149499	0	6.09e-12
30	4772	R	30	47341	0	6.24e-09
30	8318	P	30	47860	0	6.24e-09
29	29494	F	29	29516	0	2.5e-08
29	55733	P	29	55763	0	2.5e-08
28	10637	P	28	10637	0	9.98e-08
28	85483	F	28	85510	0	9.98e-08
27	117807	F	27	117827	0	3.99e-07
26	54501	F	26	54516	0	1.6e-06
25	49792	F	25	49816	0	6.39e-06
25	117878	F	25	117902	0	6.39e-06

## Sheet: S. amabilis
Table S5 Comparison of dispersed repeats among 16 Sorbus s.s. samples
repeat length of the first part	starting position of the first part	match direction	repeat length of the second part	starting position of the second part	maximum allowed distance	calculated e-value of this repeat
58	10287	R	58	10287	0	8.67e-26
56	98233	F	56	98254	0	1.39e-24
56	98233	P	56	149552	0	1.39e-24
56	98254	P	56	149573	0	1.39e-24
56	149552	F	56	149573	0	1.39e-24
48	120515	F	48	120539	0	9.09e-20
44	77869	P	44	77869	0	2.33e-17
41	10283	R	41	10283	0	1.49e-15
40	102586	F	40	125405	0	5.96e-15
40	125405	P	40	145236	0	5.96e-15
37	10283	F	37	10308	0	3.81e-13
35	98233	F	35	98275	0	6.1e-12
35	98233	P	35	149552	0	6.1e-12
35	98275	P	35	149594	0	6.1e-12
35	149552	F	35	149594	0	6.1e-12
33	10312	R	33	10312	0	9.76e-11
30	8317	P	30	47974	0	6.24e-09
28	10716	P	28	10716	0	9.99e-08
25	49748	F	25	49770	0	6.39e-06
25	49855	F	25	49879	0	6.39e-06
25	55757	F	25	55766	0	6.39e-06

## Sheet: S. cibagouensis
Table S5 Comparison of dispersed repeats among 16 Sorbus s.s. samples
repeat length of the first part	starting position of the first part	match direction	repeat length of the second part	starting position of the second part	maximum allowed distance	calculated e-value of this repeat
44	9874	F	44	9895	0	2.32e-17
44	77796	P	44	77796	0	2.32e-17
40	102522	F	40	125239	0	5.94e-15
40	125239	P	40	145058	0	5.94e-15
35	49343	F	35	49377	0	6.08e-12
35	98190	F	35	98211	0	6.08e-12
35	98190	P	35	149374	0	6.08e-12
35	98211	P	35	149395	0	6.08e-12
35	149374	F	35	149395	0	6.08e-12
30	8333	P	30	47884	0	6.23e-09
30	117286	R	30	117286	0	6.23e-09
29	29500	F	29	29522	0	2.49e-08
29	55725	P	29	55755	0	2.49e-08
25	49834	F	25	49858	0	6.38e-06

## Sheet: S. filipes
Table S5 Comparison of dispersed repeats among 16 Sorbus s.s. samples
repeat length of the first part	starting position of the first part	match direction	repeat length of the second part	starting position of the second part	maximum allowed distance	calculated e-value of this repeat
51	29558	F	51	29580	0	1.42e-21
44	77988	P	44	77988	0	2.33e-17
41	49794	F	41	49816	0	1.49e-15
40	102714	F	40	125518	0	5.96e-15
40	125518	P	40	145332	0	5.96e-15
35	49467	F	35	49501	0	6.1e-12
35	98382	F	35	98403	0	6.1e-12
35	98382	P	35	149648	0	6.1e-12
35	98403	P	35	149669	0	6.1e-12
35	149648	F	35	149669	0	6.1e-12
30	8313	P	30	48008	0	6.25e-09
29	29558	F	29	29602	0	2.5e-08
29	55880	P	29	55910	0	2.5e-08
28	10716	P	28	10716	0	1e-07
27	117962	F	27	117982	0	4e-07
25	118033	F	25	118057	0	6.4e-06

## Sheet: S. foliolosa
Table S5 Comparison of dispersed repeats among 16 Sorbus s.s. samples
repeat length of the first part	starting position of the first part	match direction	repeat length of the second part	starting position of the second part	maximum allowed distance	calculated e-value of this repeat
123	55749	F	123	55758	0	6.37e-65
114	55749	F	114	55767	0	1.67e-59
105	55749	F	105	55776	0	4.38e-54
96	55749	F	96	55785	0	1.15e-48
87	55749	F	87	55794	0	3.01e-43
78	55749	F	78	55803	0	7.88e-38
69	55749	F	69	55812	0	2.07e-32
60	55749	F	60	55821	0	5.42e-27
51	55749	F	51	55830	0	1.42e-21
44	77971	P	44	77971	0	2.33e-17
42	55749	F	42	55839	0	3.72e-16
40	102693	F	40	125439	0	5.96e-15
40	125439	P	40	145264	0	5.96e-15
35	49394	F	35	49428	0	6.1e-12
35	98361	F	35	98382	0	6.1e-12
35	98361	P	35	149580	0	6.1e-12
35	98382	P	35	149601	0	6.1e-12
35	149580	F	35	149601	0	6.1e-12
33	55749	F	33	55848	0	9.76e-11
33	117464	R	33	117464	0	9.76e-11
30	8314	P	30	47935	0	6.25e-09
29	15001	F	29	15030	0	2.5e-08
29	55866	P	29	55896	0	2.5e-08
28	10673	P	28	10673	0	9.99e-08
28	117956	F	28	117983	0	9.99e-08
26	34299	F	26	34321	0	1.6e-06
25	6958	P	25	117459	0	6.4e-06
25	49846	F	25	49870	0	6.4e-06

## Sheet: S. helenae
Table S5 Comparison of dispersed repeats among 16 Sorbus s.s. samples
repeat length of the first part	starting position of the first part	match direction	repeat length of the second part	starting position of the second part	maximum allowed distance	calculated e-value of this repeat
44	77863	P	44	77863	0	2.32e-17
40	102622	F	40	125354	0	5.95e-15
40	125354	P	40	145168	0	5.95e-15
35	49358	F	35	49392	0	6.09e-12
35	98290	F	35	98311	0	6.09e-12
35	98290	P	35	149484	0	6.09e-12
35	98311	P	35	149505	0	6.09e-12
35	149484	F	35	149505	0	6.09e-12
32	10279	F	32	10310	0	3.9e-10
30	8310	P	30	47895	0	6.24e-09
29	29529	F	29	29551	0	2.5e-08
29	55757	P	29	55787	0	2.5e-08
28	10680	P	28	10680	0	9.98e-08
28	85510	F	28	85537	0	9.98e-08
25	49827	F	25	49851	0	6.39e-06
25	117886	F	25	117910	0	6.39e-06

## Sheet: S. hypoglauca
Table S5 Comparison of dispersed repeats among 16 Sorbus s.s. samples
repeat length of the first part	starting position of the first part	match direction	repeat length of the second part	starting position of the second part	maximum allowed distance	calculated e-value of this repeat
114	55844	F	114	55853	0	1.67e-59
105	55844	F	105	55862	0	4.39e-54
96	55844	F	96	55871	0	1.15e-48
87	55844	F	87	55880	0	3.01e-43
78	55844	F	78	55889	0	7.9e-38
69	55844	F	69	55898	0	2.07e-32
60	55844	F	60	55907	0	5.43e-27
51	55844	F	51	55916	0	1.42e-21
44	78101	P	44	78101	0	2.33e-17
42	55844	F	42	55925	0	3.73e-16
41	62478	F	41	62501	0	1.49e-15
40	102827	F	40	125621	0	5.97e-15
40	125621	P	40	145436	0	5.97e-15
35	49430	F	35	49464	0	6.11e-12
35	98495	F	35	98516	0	6.11e-12
35	98495	P	35	149752	0	6.11e-12
35	98516	P	35	149773	0	6.11e-12
35	149752	F	35	149773	0	6.11e-12
33	55844	F	33	55934	0	9.78e-11
30	8316	P	30	47971	0	6.26e-09
29	29543	F	29	29565	0	2.5e-08
29	55952	P	29	55982	0	2.5e-08
28	10696	P	28	10696	0	1e-07
27	118065	F	27	118085	0	4.01e-07
26	10218	P	26	10247	0	1.6e-06
26	117054	P	26	117054	0	1.6e-06
25	34986	F	25	35009	0	6.41e-06
25	49903	F	25	49927	0	6.41e-06
25	117437	F	25	117461	0	6.41e-06
25	118136	F	25	118160	0	6.41e-06

## Sheet: S. pteridophylla
Table S5 Comparison of dispersed repeats among 16 Sorbus s.s. samples
repeat length of the first part	starting position of the first part	match direction	repeat length of the second part	starting position of the second part	maximum allowed distance	calculated e-value of this repeat
44	77930	P	44	77930	0	2.33e-17
40	102661	F	40	125436	0	5.96e-15
40	125436	P	40	145249	0	5.96e-15
35	30904	P	35	30944	0	6.1e-12
35	49352	F	35	49386	0	6.1e-12
35	98329	F	35	98350	0	6.1e-12
35	98329	P	35	149565	0	6.1e-12
35	98350	P	35	149586	0	6.1e-12
35	149565	F	35	149586	0	6.1e-12
30	8312	P	30	47893	0	6.24e-09
29	29534	F	29	29556	0	2.5e-08
29	55791	P	29	55821	0	2.5e-08
28	10693	P	28	10693	0	9.99e-08
27	117903	F	27	117923	0	4e-07
25	117272	F	25	117296	0	6.39e-06
25	117974	F	25	117998	0	6.39e-06

[truncated: 7 more sheets: S. rehderiana, S. rutilans, S. sargentiana, S. tianschanica, S. ursina, S. wilsoniana, Sorbus sp.]
