# Supplementary material for: Complete chloroplast genomes of Sorbus sensu stricto (Rosaceae): comparative analyses and phylogenetic relationships
Source: BMC Plant Biol. 2022 Oct 22;22:495. doi: 10.1186/s12870-022-03858-5 (PMC9587547; doi:10.1186/s12870-022-03858-5)
Supplement: Supplementary file 6 — Additional file 6: Table S6. The nucleotide variability (Pi) of 16 Sorbus s.s. chloroplast genomes [file 12870_2022_3858_MOESM6_ESM.xls]

## Sheet: Table S6
Table S6 The nucleotide variability (Pi) of 16 Sorbus s.s. chloroplast genomes
Window	Midpoint	Pi	Theta	S
1-883	483	0.00636	0.0064	17
233-1083	683	0.00379	0.00339	9
484-1283	883	0.00056	0.00075	2
684-1483	1083	0.00056	0.00075	2
884-1707	1283	0.0006	0.00113	3
1084-1913	1483	0.0009	0.00151	4
1284-2113	1707	0.00217	0.00301	8
1484-2313	1913	0.00217	0.00301	8
1708-2513	2113	0.00253	0.00301	8
1914-2713	2313	0.00224	0.00264	7
2114-2913	2513	0.00097	0.00113	3
2314-3113	2713	0.00097	0.00113	3
2514-3313	2913	0	0	0
2714-3513	3113	0.00043	0.00038	1
2914-3713	3313	0.00058	0.00075	2
3114-3913	3513	0.00058	0.00075	2
3314-4113	3713	0.00058	0.00075	2
3514-4313	3913	0.00016	0.00038	1
3714-4514	4113	0.00063	0.00151	4
3914-4716	4313	0.00063	0.00151	4
4114-4966	4514	0.00246	0.00339	9
4314-5194	4716	0.0032	0.00452	12
4515-5394	4966	0.00289	0.00377	10
4717-5597	5194	0.00289	0.00377	10
4967-5815	5394	0.0026	0.00339	9
5195-6015	5597	0.00233	0.00339	9
5395-6220	5815	0.00249	0.00377	10
5598-6420	6015	0.00265	0.00414	11
5816-6620	6220	0.00179	0.00339	9
6016-6829	6420	0.00235	0.00414	11
6221-7031	6620	0.00189	0.00301	8
6421-7252	6829	0.00235	0.00414	11
6621-7452	7031	0.00166	0.00339	9
6830-7662	7252	0.00063	0.00151	4
7032-7870	7452	0.00063	0.00151	4
7253-8072	7662	0.00031	0.00075	2
7453-8272	7870	0.0006	0.00113	3
7663-8472	8072	0.00263	0.00264	7
7871-8673	8272	0.00278	0.00301	8
8073-8913	8472	0.00294	0.00339	9
8273-9113	8673	0.0028	0.00339	9
8473-9313	8913	0.00139	0.00301	8
8674-9515	9113	0.00123	0.00264	7
8914-9715	9313	0.00076	0.00151	4
9114-9915	9515	0.00092	0.00188	5
9314-10157	9715	0.00119	0.00188	5
9516-10358	9915	0.00166	0.00301	8
9716-10755	10157	0.00527	0.0064	17
9916-11012	10358	0.00975	0.01092	29
10158-11242	10755	0.00948	0.01092	29
10359-11442	11012	0.00901	0.00979	26
10756-11642	11242	0.0054	0.0064	17
11013-11842	11442	0.0006	0.00113	3
11243-12042	11642	0	0	0
11443-12242	11842	0	0	0
11643-12442	12042	0	0	0
11843-12642	12242	0	0	0
12043-12842	12442	0	0	0
12243-13042	12642	0	0	0
12443-13242	12842	0	0	0
12643-13446	13042	0.00029	0.00038	1
12843-13655	13242	0.00045	0.00075	2
13043-13855	13446	0.00085	0.00113	3
13243-14075	13655	0.00085	0.00113	3
13447-14300	13855	0.00056	0.00075	2
13656-14500	14075	0.0007	0.00075	2
13856-14700	14300	0.0007	0.00075	2
14076-14902	14500	0.00101	0.00151	4
14301-15102	14700	0.00117	0.00188	5
14501-15302	14902	0.00119	0.00226	6
14701-15548	15102	0.00123	0.00264	7
14903-15753	15302	0.00132	0.00226	6
15103-15963	15548	0.00161	0.00264	7
15303-16163	15753	0.0013	0.00188	5
15549-16363	15963	0.00085	0.00113	3
15754-16563	16163	0.00045	0.00075	2
15964-16763	16363	0	0	0
16164-16963	16563	0.00103	0.00188	5
16364-17163	16763	0.00103	0.00188	5
16564-17363	16963	0.00134	0.00264	7
16764-17563	17163	0.00134	0.00264	7
16964-17763	17363	0.00031	0.00075	2
17164-17963	17563	0.00139	0.00151	4
17364-18163	17763	0.00218	0.00188	5
17564-18363	17963	0.00218	0.00188	5
17764-18563	18163	0.00218	0.00188	5
17964-18763	18363	0.0016	0.00151	4
18164-18963	18563	0.00091	0.00075	2
18364-19163	18763	0.00122	0.00151	4
18564-19363	18963	0.00122	0.00151	4
18764-19563	19163	0.00103	0.00188	5
18964-19763	19363	0.00063	0.00151	4
19164-19963	19563	0.00072	0.00113	3
19364-20163	19763	0.00088	0.00151	4
19564-20363	19963	0.00056	0.00075	2
19764-20569	20163	0.00113	0.00151	4
19964-20769	20363	0.00101	0.00151	4
20164-20969	20569	0.00101	0.00151	4
20364-21169	20769	0.00117	0.00188	5
20570-21369	20969	0.00076	0.00151	4
20770-21569	21169	0.00063	0.00151	4
20970-21769	21369	0.00047	0.00113	3
21170-21969	21569	0.00031	0.00075	2
21370-22169	21769	0.00016	0.00038	1
21570-22369	21969	0.00066	0.00075	2
21770-22569	22169	0.00081	0.00113	3
21970-22769	22369	0.00131	0.00151	4
22170-22969	22569	0.00131	0.00151	4
22370-23169	22769	0.00066	0.00075	2
22570-23369	22969	0.0005	0.00038	1
22770-23569	23169	0	0	0
22970-23769	23369	0	0	0
23170-23975	23569	0	0	0
23370-24175	23769	0.0005	0.00038	1
23570-24375	23975	0.00095	0.00113	3
23770-24575	24175	0.00145	0.00151	4
23976-24775	24375	0.00145	0.00151	4
24176-24975	24575	0.00095	0.00113	3
24376-25175	24775	0.0005	0.00038	1
24576-25375	24975	0	0	0
24776-25575	25175	0	0	0
24976-25775	25375	0.00041	0.00038	1
25176-25975	25575	0.00041	0.00038	1
25376-26175	25775	0.00056	0.00075	2
25576-26375	25975	0.00056	0.00075	2
25776-26575	26175	0.00056	0.00075	2
25976-26775	26375	0.00056	0.00075	2
26176-26975	26575	0.00041	0.00038	1
26376-27175	26775	0.00056	0.00075	2
26576-27375	26975	0.00016	0.00038	1
26776-27575	27175	0.00016	0.00038	1
26976-27775	27375	0.00016	0.00038	1
27176-27975	27575	0.00031	0.00075	2
27376-28175	27775	0.00047	0.00113	3
27576-28376	27975	0.00114	0.00151	4
27776-28576	28175	0.00129	0.00188	5
27976-28797	28376	0.00114	0.00151	4
28176-29018	28576	0.00183	0.00226	6
28377-29220	28797	0.00343	0.00452	12
28577-29432	29018	0.00356	0.00452	12
28798-29632	29220	0.00383	0.00452	12
29019-29853	29432	0.00358	0.00452	12
29221-30101	29632	0.0022	0.00339	9
29433-30320	29853	0.00235	0.00377	10
29633-30521	30101	0.00193	0.00339	9
29854-30721	30320	0.00132	0.00226	6
30102-30927	30521	0.0014	0.00188	5
30321-31127	30721	0.00095	0.00113	3
30522-31327	30927	0.00176	0.00226	6
30722-31533	31127	0.00932	0.00866	23
30928-31773	31327	0.00915	0.00904	24
31128-31973	31533	0.0093	0.00942	25
31328-32173	31773	0.0089	0.00866	23
31534-32373	31973	0.00149	0.00264	7
31774-32573	32173	0.00088	0.00151	4
31974-32808	32373	0.00206	0.00264	7
32174-33008	32573	0.00399	0.00565	15
32374-33213	32808	0.00383	0.00527	14
32574-33420	33008	0.00368	0.0049	13
32809-33620	33213	0.00233	0.00339	9
33009-33828	33420	0	0	0
33214-34041	33620	0.00016	0.00038	1
33421-34241	33828	0.00058	0.00075	2
33621-34441	34041	0.00058	0.00075	2
33829-34688	34241	0.00128	0.00151	4
34042-34893	34441	0.00169	0.00188	5
34242-35245	34688	0.00363	0.00452	12
34442-35446	34893	0.00394	0.00527	14
34689-35661	35245	0.00459	0.00565	15
34894-35920	35446	0.00497	0.00565	15
35246-36120	35661	0.00276	0.00301	8
35447-36320	35920	0.0031	0.00301	8
35662-36520	36120	0.00175	0.00188	5
35921-36720	36320	0.00081	0.00113	3
36121-36920	36520	0.00066	0.00075	2
36321-37120	36720	0	0	0
36521-37320	36920	0	0	0
36721-37520	37120	0	0	0
36921-37720	37320	0	0	0
37121-37920	37520	0	0	0
37321-38120	37720	0	0	0
37521-38320	37920	0	0	0
37721-38520	38120	0	0	0
37921-38720	38320	0.00041	0.00038	1
38121-38920	38520	0.0007	0.00075	2
38321-39125	38720	0.00144	0.00188	5
38521-39325	38920	0.00144	0.00188	5
38721-39547	39125	0.00134	0.00226	6
38921-39747	39325	0.00105	0.00188	5
39126-39960	39547	0.00063	0.00151	4
39326-40231	39747	0.00218	0.00339	9
39548-40457	39960	0.00272	0.00377	10
39748-40657	40231	0.00272	0.00377	10
39961-40857	40457	0.00256	0.00339	9
40232-41057	40657	0.00101	0.00151	4
40458-41257	40857	0.00016	0.00038	1
40658-41457	41057	0.00016	0.00038	1
40858-41657	41257	0.00016	0.00038	1
41058-41857	41457	0.00016	0.00038	1
41258-42057	41657	0.00056	0.00075	2
41458-42257	41857	0.00056	0.00075	2
41658-42457	42057	0.00081	0.00075	2
41858-42657	42257	0.00081	0.00075	2
42058-42857	42457	0.00041	0.00038	1
42258-43057	42657	0.00056	0.00075	2
42458-43257	42857	0.00016	0.00038	1
42658-43457	43057	0.00016	0.00038	1
42858-43657	43257	0.00016	0.00038	1
43058-43857	43457	0	0	0
43258-44057	43657	0	0	0
43458-44257	43857	0.00031	0.00075	2
43658-44457	44057	0.00031	0.00075	2
43858-44657	44257	0.00031	0.00075	2
44058-44857	44457	0.0006	0.00113	3
44258-45057	44657	0.00029	0.00038	1
44458-45257	44857	0.00029	0.00038	1
44658-45457	45057	0.00029	0.00038	1
44858-45657	45257	0	0	0
45058-45857	45457	0	0	0
45258-46074	45657	0	0	0
45458-46274	45857	0.00031	0.00075	2
45658-46474	46074	0.00047	0.00113	3
45858-46675	46274	0.00047	0.00113	3
46075-46875	46474	0.00088	0.00151	4
46275-47075	46675	0.00088	0.00151	4
46475-47275	46875	0.00072	0.00113	3
46676-47475	47075	0.00072	0.00113	3
46876-47675	47275	0.00101	0.00151	4
47076-47875	47475	0.00101	0.00151	4
47276-48092	47675	0.00173	0.00264	7
47476-48292	47875	0.00239	0.00339	9
47676-48509	48092	0.00184	0.00301	8
47876-48709	48292	0.00169	0.00264	7
48093-48909	48509	0.00128	0.00226	6
48293-49109	48709	0.00063	0.00151	4
48510-49309	48909	0.00063	0.00151	4
48710-49509	49109	0.00047	0.00113	3
48910-49709	49309	0.00016	0.00038	1
49110-49909	49509	0.00031	0.00075	2
49310-50109	49709	0.0006	0.00113	3
49510-50318	49909	0.00118	0.00151	4
49710-50587	50109	0.00251	0.00226	6
49910-50866	50318	0.00516	0.0049	13
50110-51152	50587	0.00518	0.00527	14
50319-51383	50866	0.00642	0.00716	19
50588-51583	51152	0.00605	0.00753	20
50867-51786	51383	0.00325	0.00452	12
51153-51986	51583	0.00323	0.00414	11
51384-52192	51786	0.00157	0.00226	6
51584-52406	51986	0.00167	0.00188	5
51787-52607	52192	0.00266	0.00301	8
51987-52815	52406	0.00252	0.00301	8
52193-53015	52607	0.00277	0.00301	8
52407-53220	52815	0.00186	0.00264	7
52608-53428	53015	0.00119	0.00226	6
52816-53628	53220	0.00088	0.00151	4
53016-53828	53428	0.00047	0.00113	3
53221-54033	53628	0.00109	0.00151	4
53429-54233	53828	0.00078	0.00075	2
53629-54433	54033	0.00128	0.00113	3
53829-54633	54233	0.00144	0.00151	4
54034-54835	54433	0.00066	0.00075	2
54234-55035	54633	0.00066	0.00075	2
54434-55235	54835	0.00016	0.00038	1
54634-55435	55035	0.00016	0.00038	1
54836-55816	55235	0.00471	0.00565	15
55036-56060	55435	0.00602	0.00678	18
55236-56260	55816	0.00602	0.00678	18
55436-56460	56060	0.00616	0.00678	18
55817-56660	56260	0.00176	0.00188	5
56061-56860	56460	0.00045	0.00075	2
56261-57207	56660	0.00095	0.00113	3
56461-57407	56860	0.00066	0.00075	2
56661-57607	57207	0.0005	0.00038	1
56861-57807	57407	0.0005	0.00038	1
57208-58007	57607	0	0	0
57408-58207	57807	0	0	0
57608-58407	58007	0	0	0
57808-58607	58207	0	0	0
58008-58807	58407	0.00016	0.00038	1
58208-59007	58607	0.00031	0.00075	2
58408-59207	58807	0.00072	0.00113	3
58608-59407	59007	0.00131	0.00188	5
58808-59607	59207	0.00147	0.00226	6
59008-59807	59407	0.00172	0.00226	6
59208-60007	59607	0.00178	0.00301	8
59408-60207	59807	0.00119	0.00226	6
59608-60407	60007	0.00088	0.00151	4
59808-60607	60207	0.00047	0.00113	3
60008-60807	60407	0	0	0
60208-61007	60607	0.00016	0.00038	1
60408-61207	60807	0.00072	0.00113	3
60608-61428	61007	0.00072	0.00113	3
60808-61629	61207	0.00072	0.00113	3
61008-61839	61428	0.00072	0.00113	3
61208-62039	61629	0.00016	0.00038	1
61429-62239	61839	0.00031	0.00075	2
61630-62439	62039	0.00031	0.00075	2
61840-62639	62239	0.00016	0.00038	1
62040-62839	62439	0.00072	0.00113	3
62240-63039	62639	0.00056	0.00075	2
62440-63239	62839	0.00056	0.00075	2
62640-63439	63039	0.00126	0.00151	4
62840-63640	63239	0.00085	0.00113	3
63040-63886	63439	0.00101	0.00151	4
63240-64143	63640	0.00101	0.00151	4
63440-64343	63886	0.00031	0.00075	2
63641-64550	64143	0.00072	0.00113	3
63887-64756	64343	0.00115	0.00151	4
64144-64956	64550	0.00165	0.00188	5
64344-65156	64756	0.0018	0.00226	6
64551-65356	64956	0.00124	0.00151	4
64757-65556	65156	0.00132	0.00113	3
64957-65762	65356	0.00129	0.00188	5
65157-65962	65556	0.00158	0.00226	6
65357-66162	65762	0.00158	0.00226	6
65557-66362	65962	0.00107	0.00226	6
65763-66562	66162	0.00101	0.00151	4
65963-66769	66362	0.00056	0.00075	2
66163-66969	66562	0.00072	0.00113	3
66363-67169	66769	0.00056	0.00075	2
66563-67369	66969	0.00016	0.00038	1
66770-67569	67169	0.00016	0.00038	1
66970-67769	67369	0	0	0
67170-67969	67569	0.0006	0.00113	3
67370-68169	67769	0.00076	0.00151	4
67570-68377	67969	0.00227	0.00301	8
67770-68577	68169	0.00243	0.00339	9
67970-68779	68377	0.00265	0.00301	8
68170-68979	68577	0.00265	0.00301	8
68378-69179	68779	0.00114	0.00151	4
68578-69379	68979	0.00139	0.00151	4
68780-69580	69179	0.00056	0.00075	2
68980-69780	69379	0.00091	0.00075	2
69180-69993	69580	0.00091	0.00075	2
69380-70215	69780	0.0005	0.00038	1
69581-70417	69993	0.0005	0.00038	1
69781-70642	70215	0	0	0
69994-70842	70417	0.00091	0.00075	2
70216-71045	70642	0.00147	0.00151	4
70418-71245	70842	0.00147	0.00151	4
70643-71472	71045	0.00209	0.00301	8
70843-71672	71245	0.00134	0.00264	7
71046-71872	71472	0.00107	0.00226	6
71246-72072	71672	0.00107	0.00226	6
71473-72281	71872	0.00045	0.00075	2
71673-72492	72072	0.00129	0.00151	4
71873-72692	72281	0.00197	0.00226	6
72073-72892	72492	0.00213	0.00264	7
72282-73106	72692	0.00477	0.00527	14
72493-73306	72892	0.00377	0.00414	11
72693-73509	73106	0.00296	0.00339	9
72893-73709	73306	0.00309	0.00339	9
73107-73909	73509	0.00088	0.00113	3
73307-74114	73709	0.00103	0.00151	4
73510-74321	73909	0.00118	0.00151	4
73710-74521	74114	0.0012	0.00188	5
73910-74721	74321	0.00108	0.00226	6
74115-74921	74521	0.00093	0.00188	5
74322-75145	74721	0.00063	0.00151	4
74522-75345	74921	0.00031	0.00075	2
74722-75556	75145	0	0	0
74922-75760	75345	0.00016	0.00038	1
75146-75961	75556	0.00016	0.00038	1
75346-76161	75760	0.00016	0.00038	1
75557-76378	75961	0.00056	0.00075	2
75761-76578	76161	0.00056	0.00075	2
75962-76794	76378	0.00117	0.00188	5
76162-76994	76578	0.00117	0.00188	5
76379-77194	76794	0.00076	0.00151	4
76579-77400	76994	0.00117	0.00188	5
76795-77609	77194	0.00072	0.00113	3
76995-77809	77400	0.00072	0.00113	3
77195-78009	77609	0.00072	0.00113	3
77401-78209	77809	0.00016	0.00038	1
77610-78409	78009	0.00016	0.00038	1
77810-78609	78209	0.00031	0.00075	2
78010-78809	78409	0.00031	0.00075	2
78210-79009	78609	0.00031	0.00075	2
78410-79209	78809	0.00047	0.00113	3
78610-79409	79009	0.00031	0.00075	2
78810-79616	79209	0.00081	0.00113	3
79010-79816	79409	0.00138	0.00188	5
79210-80016	79616	0.00106	0.00113	3
79417-80216	79816	0.00138	0.00188	5
79617-80416	80016	0.0015	0.00301	8
79817-80616	80216	0.00094	0.00226	6
80017-80818	80416	0.00139	0.00301	8
80217-81018	80616	0.00136	0.00264	7
80417-81218	80818	0.00074	0.00113	3
80617-81418	81018	0.00074	0.00113	3
80819-81618	81218	0.00029	0.00038	1
81019-81819	81418	0.00045	0.00075	2
81219-82019	81618	0.00045	0.00075	2
81419-82219	81819	0.00045	0.00075	2
81619-82419	82019	0.0009	0.00151	4
81820-82619	82219	0.00085	0.00113	3
82020-82819	82419	0.00085	0.00113	3
82220-83019	82619	0.00085	0.00113	3
82420-83242	82819	0.00085	0.00113	3
82620-83442	83019	0.00045	0.00075	2
82820-83642	83242	0.00045	0.00075	2
83020-83842	83442	0.00045	0.00075	2
83243-84042	83642	0.00016	0.00038	1
83443-84242	83842	0.00016	0.00038	1
83643-84442	84042	0.00031	0.00075	2
83843-84642	84242	0.00047	0.00113	3
84043-84878	84442	0.00047	0.00113	3
84243-85080	84642	0.00078	0.00188	5
84443-85280	84878	0.00129	0.00188	5
84643-85480	85080	0.00158	0.00226	6
84879-85680	85280	0.00193	0.00226	6
85081-85909	85480	0.00218	0.00226	6
85281-86109	85680	0.00198	0.00301	8
85481-86309	85909	0.00153	0.00226	6
85681-86512	86109	0.00134	0.00264	7
85910-86712	86309	0.00078	0.00188	5
86110-86912	86512	0.00031	0.00075	2
86310-87140	86712	0.00278	0.00339	9
86513-87341	86912	0.00278	0.00339	9
86713-87541	87140	0.00309	0.00414	11
86913-87749	87341	0.00339	0.00452	12
87141-87949	87541	0.00092	0.00188	5
87342-88155	87749	0.00101	0.00151	4
87542-88355	87949	0.0007	0.00075	2
87750-88555	88155	0.00056	0.00075	2
87950-88755	88355	0.00088	0.00151	4
88156-88961	88555	0.00119	0.00226	6
88356-89161	88755	0.00159	0.00264	7
88556-89361	88961	0.002	0.00301	8
88756-89561	89161	0.00184	0.00264	7
88962-89761	89361	0.00128	0.00188	5
89162-89961	89561	0.00088	0.00151	4
89362-90161	89761	0.00031	0.00075	2
89562-90361	89961	0.00016	0.00038	1
89762-90561	90161	0	0	0
89962-90761	90361	0	0	0
90162-90961	90561	0	0	0
90362-91161	90761	0	0	0
90562-91361	90961	0	0	0
90762-91561	91161	0	0	0
90962-91761	91361	0	0	0
91162-91961	91561	0	0	0
91362-92161	91761	0	0	0
91562-92361	91961	0	0	0
91762-92561	92161	0	0	0
91962-92761	92361	0	0	0
92162-92961	92561	0	0	0
92362-93161	92761	0	0	0
92562-93361	92961	0	0	0
92762-93561	93161	0	0	0
92962-93761	93361	0	0	0
93162-93961	93561	0.00041	0.00038	1
93362-94161	93761	0.00041	0.00038	1
93562-94361	93961	0.00041	0.00038	1
93762-94561	94161	0.00041	0.00038	1
93962-94761	94361	0	0	0
94162-94961	94561	0	0	0
94362-95161	94761	0	0	0
94562-95361	94961	0	0	0
94762-95561	95161	0	0	0
94962-95761	95361	0	0	0
95162-95961	95561	0	0	0
95362-96161	95761	0	0	0
95562-96361	95961	0	0	0
95762-96561	96161	0	0	0
95962-96761	96361	0	0	0
96162-96961	96561	0	0	0
96362-97161	96761	0	0	0
96562-97361	96961	0	0	0
96762-97561	97161	0	0	0
96962-97761	97361	0	0	0
97162-97961	97561	0	0	0
97362-98161	97761	0	0	0
97562-98361	97961	0	0	0
97762-98561	98161	0	0	0
97962-98761	98361	0	0	0
98162-98961	98561	0	0	0
98362-99161	98761	0	0	0
98562-99361	98961	0	0	0
98762-99561	99161	0	0	0
98962-99761	99361	0	0	0
99162-99982	99561	0	0	0
99362-100188	99761	0	0	0
99562-100388	99982	0	0	0
99762-100588	100188	0	0	0
99983-100788	100388	0	0	0
100189-100988	100588	0	0	0
100389-101188	100788	0	0	0
100589-101388	100988	0	0	0
100789-101588	101188	0	0	0
100989-101788	101388	0	0	0
101189-101988	101588	0	0	0
101389-102188	101788	0	0	0
101589-102388	101988	0	0	0
101789-102588	102188	0	0	0
101989-102788	102388	0	0	0
102189-102988	102588	0	0	0
102389-103188	102788	0	0	0
102589-103388	102988	0	0	0
102789-103588	103188	0	0	0
102989-103788	103388	0	0	0
103189-103988	103588	0	0	0
103389-104188	103788	0	0	0
103589-104388	103988	0	0	0
103789-104627	104188	0.00031	0.00075	2
103989-104827	104388	0.00031	0.00075	2
104189-105027	104627	0.00031	0.00075	2
104389-105227	104827	0.00031	0.00075	2
104628-105427	105027	0	0	0
104828-105627	105227	0	0	0
105028-105827	105427	0	0	0
105228-106043	105627	0	0	0
105428-106243	105827	0	0	0
105628-106443	106043	0	0	0
105828-106643	106243	0	0	0
106044-106843	106443	0	0	0
106244-107043	106643	0	0	0
106444-107243	106843	0	0	0
106644-107443	107043	0	0	0
106844-107643	107243	0	0	0
107044-107843	107443	0	0	0
107244-108043	107643	0	0	0
107444-108243	107843	0	0	0
107644-108443	108043	0	0	0
107844-108643	108243	0	0	0
108044-108843	108443	0	0	0
108244-109043	108643	0	0	0
108444-109243	108843	0	0	0
108644-109443	109043	0	0	0
108844-109643	109243	0	0	0
109044-109843	109443	0	0	0
109244-110043	109643	0	0	0
109444-110243	109843	0	0	0
109644-110443	110043	0	0	0
109844-110643	110243	0	0	0
110044-110843	110443	0	0	0
110244-111043	110643	0	0	0
110444-111243	110843	0	0	0
110644-111443	111043	0	0	0
110844-111643	111243	0	0	0
111044-111843	111443	0	0	0
111244-112043	111643	0	0	0
111444-112243	111843	0	0	0
111644-112443	112043	0	0	0
111844-112643	112243	0	0	0
112044-112843	112443	0	0	0
112244-113043	112643	0.00029	0.00038	1
112444-113243	112843	0.00029	0.00038	1
112644-113443	113043	0.00029	0.00038	1
112844-113643	113243	0.00045	0.00075	2
113044-113843	113443	0.00016	0.00038	1
113244-114050	113643	0.00045	0.00075	2
113444-114250	113843	0.00045	0.00075	2
113644-114450	114050	0.00029	0.00038	1
113844-114650	114250	0.00029	0.00038	1
114051-114850	114450	0	0	0
114251-115050	114650	0.00016	0.00038	1
114451-115250	114850	0.00016	0.00038	1
114651-115450	115050	0.00016	0.00038	1
114851-115650	115250	0.00016	0.00038	1
115051-115850	115450	0	0	0
115251-116050	115650	0	0	0
115451-116250	115850	0.00111	0.00113	3
115651-116450	116050	0.00181	0.00188	5
115851-116650	116250	0.00222	0.00226	6
116051-116850	116450	0.00306	0.00339	9
116251-117050	116650	0.00224	0.00264	7
116451-117250	116850	0.00154	0.00188	5
116651-117450	117050	0.00114	0.00151	4
116851-117650	117250	0.00058	0.00075	2
117051-117850	117450	0.00045	0.00075	2
117251-118050	117650	0.0006	0.00113	3
117451-118255	117850	0.00133	0.00188	5
117651-118456	118050	0.00145	0.00188	5
117851-118670	118255	0.00318	0.00301	8
118051-118872	118456	0.00331	0.00301	8
118256-119152	118670	0.00396	0.00414	11
118457-119354	118872	0.00371	0.00414	11
118671-119579	119152	0.00182	0.00264	7
118873-119945	119354	0.00676	0.00603	16
119153-120150	119579	0.00583	0.0049	13
119355-120391	119945	0.00703	0.00603	16
119580-120607	120150	0.00753	0.0064	17
119951-120807	120391	0.00372	0.00452	12
120151-121043	120607	0.00408	0.00452	12
120392-121244	120807	0.00273	0.00301	8
120608-121444	121043	0.00281	0.00339	9
120808-121644	121244	0.0014	0.00151	4
121044-121844	121444	0.00058	0.00075	2
121245-122044	121644	0.00074	0.00113	3
121445-122244	121844	0.00045	0.00075	2
121645-122444	122044	0.00101	0.00151	4
121845-122698	122244	0.00211	0.00301	8
122045-122898	122444	0.00196	0.00264	7
122245-123098	122698	0.00167	0.00226	6
122445-123298	122898	0.00167	0.00226	6
122699-123498	123098	0.00072	0.00113	3
122899-123698	123298	0.00072	0.00113	3
123099-123898	123498	0.00072	0.00113	3
123299-124098	123698	0.00195	0.00188	5
123499-124307	123898	0.00179	0.00151	4
123699-124507	124098	0.00195	0.00188	5
123899-124707	124307	0.00195	0.00188	5
124099-124907	124507	0.00016	0.00038	1
124308-125107	124707	0.00016	0.00038	1
124508-125307	124907	0.00047	0.00113	3
124708-125507	125107	0.00047	0.00113	3
124908-125707	125307	0.00047	0.00113	3
125108-125908	125507	0.00134	0.00264	7
125308-126109	125707	0.00284	0.00339	9
125508-126309	125908	0.0038	0.00414	11
125708-126509	126109	0.0038	0.00414	11
125909-126709	126309	0.00293	0.00264	7
126110-126909	126509	0.00096	0.00075	2
126310-127109	126709	0	0	0
126510-127309	126909	0.00056	0.00075	2
126710-127509	127109	0.00085	0.00113	3
126910-127722	127309	0.0018	0.00226	6
127110-127932	127509	0.0018	0.00226	6
127310-128132	127722	0.00124	0.00151	4
127510-128332	127932	0.00193	0.00226	6
127723-128537	128132	0.00154	0.00188	5
127933-128737	128332	0.00183	0.00226	6
128133-128937	128537	0.00183	0.00226	6
128333-129137	128737	0.00085	0.00113	3
128538-129337	128937	0.00029	0.00038	1
128738-129537	129137	0	0	0
128938-129737	129337	0	0	0
129138-129937	129537	0	0	0
129338-130137	129737	0.00041	0.00038	1
129538-130343	129937	0.00097	0.00113	3
129738-130543	130137	0.00113	0.00151	4
129938-130743	130343	0.00128	0.00188	5
130138-130944	130543	0.002	0.00301	8
130344-131149	130743	0.00216	0.00339	9
130544-131349	130944	0.002	0.00301	8
130745-131549	131149	0.00184	0.00264	7
130945-131749	131349	0.00072	0.00113	3
131150-131949	131549	0.00016	0.00038	1
131350-132149	131749	0.00031	0.00075	2
131550-132349	131949	0.00076	0.00151	4
131750-132549	132149	0.00092	0.00188	5
131950-132749	132349	0.00214	0.00339	9
132150-132949	132549	0.00239	0.00339	9
132350-133149	132749	0.00301	0.00339	9
132550-133349	132949	0.00404	0.00414	11
132750-133549	133149	0.00267	0.00226	6
132950-133749	133349	0.0033	0.00264	7
133150-133949	133549	0.00223	0.00188	5
133350-134149	133749	0.00135	0.00151	4
133550-134349	133949	0.00198	0.00301	8
133750-134555	134149	0.0015	0.00301	8
133950-134755	134349	0.00217	0.00339	9
134150-134955	134555	0.00261	0.00414	11
134350-135155	134755	0.00215	0.00301	8
134556-135355	134955	0.00225	0.00264	7
134756-135555	135155	0.00188	0.00264	7
134956-135755	135355	0.00111	0.00113	3
135156-135955	135555	0.00096	0.00075	2
135356-136155	135755	0.00029	0.00038	1
135556-136355	135955	0	0	0
135756-136555	136155	0	0	0
135956-136755	136355	0.00016	0.00038	1
136156-136955	136555	0.00016	0.00038	1
136356-137155	136755	0.00016	0.00038	1
136556-137355	136955	0.00016	0.00038	1
136756-137562	137155	0.00029	0.00038	1
136956-137762	137355	0.00029	0.00038	1
137156-137962	137562	0.00045	0.00075	2
137356-138162	137762	0.00045	0.00075	2
137563-138362	137962	0.00016	0.00038	1
137763-138562	138162	0.00045	0.00075	2
137963-138762	138362	0.00029	0.00038	1
138163-138962	138562	0.00029	0.00038	1
138363-139162	138762	0.00029	0.00038	1
138563-139362	138962	0	0	0
138763-139562	139162	0	0	0
138963-139762	139362	0	0	0
139163-139962	139562	0	0	0
139363-140162	139762	0	0	0
139563-140362	139962	0	0	0
139763-140562	140162	0	0	0
139963-140762	140362	0	0	0
140163-140962	140562	0	0	0
140363-141162	140762	0	0	0
140563-141362	140962	0	0	0
140763-141562	141162	0	0	0
140963-141762	141362	0	0	0
141163-141962	141562	0	0	0
141363-142162	141762	0	0	0
141563-142362	141962	0	0	0
141763-142562	142162	0	0	0
141963-142762	142362	0	0	0
142163-142962	142562	0	0	0
142363-143162	142762	0	0	0
142563-143362	142962	0	0	0
142763-143562	143162	0	0	0
142963-143762	143362	0	0	0
143163-143962	143562	0	0	0
143363-144162	143762	0	0	0
143563-144362	143962	0	0	0
143763-144562	144162	0	0	0
143963-144762	144362	0	0	0
144163-144962	144562	0	0	0
144363-145162	144762	0	0	0
144563-145362	144962	0	0	0
144763-145568	145162	0	0	0
144963-145778	145362	0	0	0
145163-145978	145568	0	0	0
145363-146178	145778	0	0	0
145569-146378	145978	0	0	0
145779-146578	146178	0	0	0
145979-146778	146378	0	0	0
146179-146978	146578	0	0	0
146379-147207	146778	0.00031	0.00075	2
146579-147407	146978	0.00031	0.00075	2
146779-147607	147207	0.00031	0.00075	2
146979-147807	147407	0.00031	0.00075	2
147208-148007	147607	0	0	0
147408-148207	147807	0	0	0
147608-148407	148007	0	0	0
147808-148607	148207	0	0	0
148008-148807	148407	0	0	0
148208-149007	148607	0	0	0
148408-149207	148807	0	0	0
148608-149407	149007	0	0	0
148808-149607	149207	0	0	0
149008-149807	149407	0	0	0
149208-150007	149607	0	0	0
149408-150207	149807	0	0	0
149608-150407	150007	0	0	0
149808-150607	150207	0	0	0
150008-150807	150407	0	0	0
150208-151007	150607	0	0	0
150408-151207	150807	0	0	0
150608-151413	151007	0	0	0
150808-151634	151207	0	0	0
151008-151834	151413	0	0	0
151208-152034	151634	0	0	0
151414-152234	151834	0	0	0
151635-152434	152034	0	0	0
151835-152634	152234	0	0	0
152035-152834	152434	0	0	0
152235-153034	152634	0	0	0
152435-153234	152834	0	0	0
152635-153434	153034	0	0	0
152835-153634	153234	0	0	0
153035-153834	153434	0	0	0
153235-154034	153634	0	0	0
153435-154234	153834	0	0	0
153635-154434	154034	0	0	0
153835-154634	154234	0	0	0
154035-154834	154434	0	0	0
154235-155034	154634	0	0	0
154435-155234	154834	0	0	0
154635-155434	155034	0	0	0
154835-155634	155234	0	0	0
155035-155834	155434	0	0	0
155235-156034	155634	0	0	0
155435-156234	155834	0	0	0
155635-156434	156034	0	0	0
155835-156634	156234	0	0	0
156035-156834	156434	0	0	0
156235-157034	156634	0	0	0
156435-157234	156834	0	0	0
156635-157434	157034	0	0	0
156835-157634	157234	0	0	0
157035-157834	157434	0.00041	0.00038	1
157235-158034	157634	0.00041	0.00038	1
157435-158234	157834	0.00041	0.00038	1
157635-158434	158034	0.00041	0.00038	1
157835-158634	158234	0	0	0
158035-158834	158434	0	0	0
158235-159034	158634	0	0	0
158435-159234	158834	0	0	0
158635-159434	159034	0	0	0
158835-159634	159234	0	0	0
159035-159834	159434	0	0	0
159235-160034	159634	0	0	0
159435-160234	159834	0	0	0
159635-160434	160034	0	0	0
159835-160634	160234	0	0	0
160035-160834	160434	0	0	0
160235-161034	160634	0	0	0
160435-161234	160834	0	0	0
160635-161434	161034	0	0	0
160835-161634	161234	0	0	0
161035-161834	161434	0	0	0
161235-161999	161617	0.00033	0.00079	2
