# Supplementary material for: Complete chloroplast genomes of Sorbus sensu stricto (Rosaceae): comparative analyses and phylogenetic relationships
Source: BMC Plant Biol. 2022 Oct 22;22:495. doi: 10.1186/s12870-022-03858-5 (PMC9587547; doi:10.1186/s12870-022-03858-5)
Supplement: Supplementary file 7 — Additional file 7: Table S7. Information of species included in phylogenetic analyses [file 12870_2022_3858_MOESM7_ESM.xls]

## Sheet: Table S7
Table S7 Information of species included in phylogenetic analyses
Species	Genus	Family	Genbank accession number	Length (bp)
Amelanchier sinica Chun	Amelanchier Medik.	Rosaceae Juss.	MK920291	159901
Aria edulis M.Roem.	Aria (Pers.) Host.	Rosaceae Juss.	NC045418	160222
Aronia arbutifolia (L.) Pers.	Aronia Mitchell	Rosaceae Juss.	NC045391	159777
Barbeya oleoides Schweinf.	Barbeya Schweinf.	Barbeyaceae Rendle	NC040984	163827
Chaenomeles japonica (Thunb.) Lindl. ex Spach	Chaenomeles Lindl.	Rosaceae Juss.	MN506261	159911
Chaenomeles sinensis (Thouin) Koehne	Chaenomeles Lindl.	Rosaceae Juss.	NC045337	159445
Chaenomeles speciosa (Sweet) Nakai	Chaenomeles Lindl.	Rosaceae Juss.	NC056885	160040
Chamaemespilus alpina (Miller) K.R.Robertson & J.B.Phipps	Chamaemespilus Medik.	Rosaceae Juss.	NC045419	160326
Cormus domestica Spach	Cormus Spach	Rosaceae Juss.	KY419956	159683
Cotoneaster franchetii Bois	Cotoneaster Medik.	Rosaceae Juss.	MK650050	159758
Cotoneaster horizontalis Decne.	Cotoneaster Medik.	Rosaceae Juss.	NC045357	159548
Cotoneaster salicifolius Franch.	Cotoneaster Medik.	Rosaceae Juss.	MK638989	159729
Crataegus kansuensis E.H.Wilson	Crataegus L.	Rosaceae Juss.	NC039374	159865
Cydonia oblonga Mill.	Cydonia Mill.	Rosaceae Juss.	KX499857	159609
Docynia delavayi C.K.Schneid.	Docynia Decne.	Rosaceae Juss.	MN506259	159698
Eriobotrya japonica (Thunb.) Lindl.	Eriobotrya Lindl.	Rosaceae Juss.	MK787302	159107
Malus domestica (Suckow) Borkh.	Malus Mill.	Rosaceae Juss.	MK434916	159926
Malus hupehensis (Pamp.) Rehder	Malus Mill.	Rosaceae Juss.	NC040170	160065
Malus trilobata C.K.Schneid.	Malus Mill.	Rosaceae Juss.	NC035671	160207
Micromeles alnifolia Koehne	Micromeles Decne.	Rosaceae Juss.	MZ145061	159855
Micromeles folgneri C.K.Schneid.	Micromeles Decne.	Rosaceae Juss.	MK161058	163464
Micromeles rhamnoides Decne.	Micromeles Decne.	Rosaceae Juss.	KY419962	159695
Micromeles thibetica (Cardot) Mezhenskyj	Micromeles Decne.	Rosaceae Juss.	MK920287	159511
Osteomeles schwerinae C.K.Schneid.	Osteomeles Lindl.	Rosaceae Juss.	MN062000	159930
Photinia integrifolia Lindl.	Photinia Lindl.	Rosaceae Juss.	NC045344	159654
Photinia prionophylla C.K.Schneid.	Photinia Lindl.	Rosaceae Juss.	NC045355	160333
Prunus persica (L.) Batsch	Prunus L.	Rosaceae Juss.	NC014697	157790
Pyracantha fortuneana (Maxim.) H.L.Li	Pyracantha M.Roem.	Rosaceae Juss.	MW596361	160447
Pyrus pashia Buch.-Ham. ex D.Don	Pyrus L.	Rosaceae Juss.	NC034909	160153
Pyrus spinosa Forssk.	Pyrus L.	Rosaceae Juss.	NC023130	159161
Pyrus ussuriensis Maxim.	Pyrus L.	Rosaceae Juss.	NC041461	160157
Rhaphiolepis bengalensis f. angustifolia (Cardot) B.B.Liu & J.Wen	Rhaphiolepis Lindl.	Rosaceae Juss.	KY419922	159478
Rhaphiolepis indica (L.) Lindl.	Rhaphiolepis Lindl.	Rosaceae Juss.	NC045330	159466
Rhaphiolepis umbellata Makino	Rhaphiolepis Lindl.	Rosaceae Juss.	NC045334	159547
Sorbus aestivalis	Sorbus L.	Rosaceae Juss.	ON049656	159903
Sorbus albopilosa	Sorbus L.	Rosaceae Juss.	ON049662	159904
Sorbus amabilis	Sorbus L.	Rosaceae Juss.	ON049649; MT357029	159,999; 160,006
Sorbus aucuparia L.	Sorbus L.	Rosaceae Juss.	NC052878	160108
Sorbus cibagouensis	Sorbus L.	Rosaceae Juss.	ON049660	159800
Sorbus commixta Hedl.	Sorbus L.	Rosaceae Juss.	MK920288	159952
Sorbus filipes	Sorbus L.	Rosaceae Juss.	ON049661	160074
Sorbus foliolosa	Sorbus L.	Rosaceae Juss.	ON049652	160006
Sorbus helenae	Sorbus L.	Rosaceae Juss.	ON049667; KY419924	159,910; 160,018
Sorbus hupehensis var. paucijuga (D.K.Zang & P.C.Huang) L.T.Lu	Sorbus L.	Rosaceae Juss.	MT916771	160050
Sorbus hypoglauca	Sorbus L.	Rosaceae Juss.	ON049664	160178
Sorbus insignis Hedl.	Sorbus L.	Rosaceae Juss.	NC051947	159993
Sorbus koehneana C.K.Schneid.	Sorbus L.	Rosaceae Juss.	MW429483	159873
Sorbus pteridophylla	Sorbus L.	Rosaceae Juss.	ON049651	159991
Sorbus rehderiana	Sorbus L.	Rosaceae Juss.	ON049650	160034
Sorbus rufopilosa C.K.Schneid.	Sorbus L.	Rosaceae Juss.	KY419990	160010
Sorbus rutilans	Sorbus L.	Rosaceae Juss.	ON049654	159998
Sorbus sargentiana	Sorbus L.	Rosaceae Juss.	ON049655	159657
Sorbus setschwanensis Koehne	Sorbus L.	Rosaceae Juss.	NC046777	160064
Sorbus tianschanica	Sorbus L.	Rosaceae Juss.	ON049666; MK920289	160,024; 160,037
Sorbus ulleungensis Chin S.Chang	Sorbus L.	Rosaceae Juss.	NC037022	159632
Sorbus unguiculata Koehne	Sorbus L.	Rosaceae Juss.	MK814479	159900
Sorbus ursina	Sorbus L.	Rosaceae Juss.	ON049653	159980
Sorbus wilsoniana	Sorbus L.	Rosaceae Juss.	ON049657	159646
Sorbus sp. Chen et al. 0914	Sorbus L.	Rosaceae Juss.	ON049659	159852
Sorbus sp. SCZ-2017	Sorbus L.	Rosaceae Juss.	KY419964	160023
Stranvaesia davidiana Decne.	Stranvaesia Lindl.	Rosaceae Juss.	KY420003	160221
Torminalis clusii (M.Roem.) K.R.Robertson & J.B.Phipps	Torminalis Medik.	Rosaceae Juss.	MN062005	160379
Torminalis glaberrima (Gand.) Sennikov & Kurtto	Torminalis Medik.	Rosaceae Juss.	NC033975	160390
