# Supplementary material for: Complete chloroplast genomes of Sorbus sensu stricto (Rosaceae): comparative analyses and phylogenetic relationships
Source: BMC Plant Biol. 2022 Oct 22;22:495. doi: 10.1186/s12870-022-03858-5 (PMC9587547; doi:10.1186/s12870-022-03858-5)
Supplement: Supplementary file 8 — Additional file 8: Table S8. 22 taxa in Sorbus s.l. with genes re-annotated [file 12870_2022_3858_MOESM8_ESM.xls]

## Sheet: Table S8
Table S8 22 taxa in Sorbus s.l. with genes re-annotated
Taxa	Genbank accession number	Number of unique genes previously documented	Genes newly annotated	Number of unique genes re-annotated
Aria edulis	NC045418	109	infA, psaC, psbL, trnG-UCC	113
Chamaemespilus alpina	NC045419	109	infA, psaC, psbL, trnG-UCC	113
Cormus domestica	KY419956	111	infA, psbL	113
Micromeles alnifolia	MZ145061	112	infA	113
Micromeles folgneri	MK161058	111	infA, trnG-GCC	113
Micromeles rhamnoides	KY419962	111	infA, psbL	113
Micromeles thibetica	MK920287	112	trnG-GCC	113
Sorbus amabilis	MT357029	109	infA, psbL, rpl16, trnG-UCC	113
Sorbus aucuparia	NC052878	110	trnI-CAU, trnG-GCC, trnS-GGA	113
Sorbus commixta	MK920288	112	trnG-GCC	113
Sorbus hupehensis var. paucijuga	MT916771	112	infA, psbL	113
Sorbus helene	KY419924	111	infA, psbL	113
Sorbus insignis	NC051947	112	trnG-GCC	113
Sorbus koehneana	MW429483	108	infA, psaC, psbL, trnG-GCC, trnS-GGA	113
Sorbus rufopilosa	KY419990	111	infA, psbL	113
Sorbus setschwanensis	NC046777	108	infA, psaC, psbL, trnG-GCC, trnS-GGA	113
Sorbus tianschanica	MK920289	112	trnG-GCC	113
Sorbus ulleungensis	NC037022	107	infA, rrn4.5, rrn5, rrn16, rrn23, trnG-UCC	113
Sorbus unguiculata	MK814479	110	infA, psbL, trnG-GCC	113
Torminalis clusii	MN062005	111	psaC, trnS-GGA	113
Torminalis glaberrima	NC033975	108	infA, psaC, psbL, trnG-GCC, trnS-GGA	113
Sorbus sp. SCZ-2017	KY419964	111	infA, psbL	113
